# Supplementary material for: Evaluating AI-driven precision oncology for breast cancer in low- and middle-income countries: a review of machine learning performance, genomic data use, and clinical feasibility
Source: Front Digit Health. 2026 Jan 2;7:1702339. doi: 10.3389/fdgth.2025.1702339 (PMC12808440; doi:10.3389/fdgth.2025.1702339)
Supplement: Supplementary file 1 [file Table1.xlsx]

## Sheet: Data
Title	Abstract	Authors	DOI	DOI link	Venue	Citation count	Year	Clinical Validation	Reasoning for "Clinical Validation"	Comparative Analysis	Reasoning for "Comparative Analysis"	Genomic Data Integration	Reasoning for "Genomic Data Integration"	Geographic Context	Reasoning for "Geographic Context"	Performance Metrics	Reasoning for "Performance Metrics"	Population and Intervention	Reasoning for "Population and Intervention"	Screening judgement	Reasoning for "Screening judgement"	Screening score
AI-Driven Approaches to Overcoming Tumor Heterogeneity in Breast Cancer: Modelling Resistance and Therapy Outcomes	Breast cancer is a highly heterogeneous disease consisting of distinct molecular subtypes and differential response to treatment. The major challenge associated with predicting treatment responses and overcoming resistance mechanisms in tumor heterogeneity (genetic, phenotypic, and molecular diversity of a single tumor) remains yet to be overcome. Now artificial intelligence (AI) and machine lear…	Mohammad Hasan Amin, Noman Abid, Nahid Neoaz	10.70445/gjus.1.2.2024.108-125	https://doi.org/10.70445/gjus.1.2.2024.108-125	Global Journal of Universal Studies	0	2024	no	There is no mention of validation with real-world patient data or any specific patient numbers, and the paper appears to be more of a review/discussion of potential applications rather than a validation study.	maybe	The abstract doesn't explicitly state a comparison between AI recommendations and standard clinical practices, and while it mentions "challenges" in clinical implementation, it doesn't clearly indicate comparative analysis.	yes	The abstract explicitly mentions the use of "large-scale genomic, transcriptomic, imaging and clinical data" in AI models, clearly meeting this criterion.	no	The abstract makes no mention of emerging economies or geographic context, which is a significant missing criterion.	no	The abstract doesn't mention any specific quantitative performance metrics, and it discusses the potential of AI models but doesn't provide concrete measurements of their performance.	yes	The paper clearly focuses on AI/machine learning models for breast cancer treatment recommendations, as stated explicitly throughout the abstract.	Exclude	The abstract discusses AI applications in breast cancer treatment, demonstrating strong potential in genomic data integration and personalized treatment strategies. However, it lacks critical elements such as geographic context, performance metrics, and clinical validation, rendering it insufficient for comprehensive systematic review inclusion. The paper appears more theoretical, exploring poten…	1.3
The Systematic Review of Artificial Intelligence Applications in Breast Cancer Diagnosis	Several studies have demonstrated the value of artificial intelligence (AI) applications in breast cancer diagnosis. The systematic review of AI applications in breast cancer diagnosis includes several studies that compare breast cancer diagnosis and AI. However, they lack systematization, and each study appears to be conducted uniquely. The purpose and contributions of this study are to offer el…	D. Uzun Ozsahin, Declan Ikechukwu Emegano, B. Uzun, I. Ozsahin	10.3390/diagnostics13010045	https://doi.org/10.3390/diagnostics13010045	Diagnostics	34	2022	maybe	The abstract does not specify the number of patients included in the analysis. As a systematic review of 36 studies, it likely includes data from more than 50 patients, but this isn't explicitly stated.	no	While the paper is a systematic review that includes comparisons, it focuses on comparing different AI models rather than comparing AI recommendations with standard clinical practices.	no	The abstract does not mention the use of genomic data in the AI models. It only discusses general classification models and CNNs.	no	The abstract does not mention any specific geographic focus or data from emerging economies. While it mentions "accessible to everyone worldwide," this is too vague to meet the criterion.	yes	The abstract does report quantitative performance metrics (accuracy 99%, specificity 98%, AUC 0.95).	no	The paper focuses on breast cancer and AI applications, but specifically for diagnosis rather than treatment recommendations. This is a critical mismatch with the screening criteria, which specifically requires treatment recommendations.	Exclude	The systematic review on AI in breast cancer diagnosis fails to meet key screening criteria, particularly the focus on treatment recommendations and integration of genomic data. While the study reports performance metrics and potentially includes substantial patient data, it fundamentally addresses diagnostic applications rather than treatment guidance, rendering it misaligned with the specified …	0.5
Future perspectives on AI in breast cancer detection: A mini review	Breast cancer remains a significant global health challenge, with early detection crucial for improving survival rates. Traditional screening methods, such as mammography, ultrasound, and MRI, have limitations including false positives, false negatives, and operator dependency. Recent advancements in artificial intelligence (AI) offer promising solutions to these issues. AI and machine learning t…	Umesh Pradhan	10.61577/jaiar.2024.1000012	https://doi.org/10.61577/jaiar.2024.1000012	Journal of Artificial Intelligence and Robotics	0	2024	no	The paper mentions case studies and clinical trials, but does not provide specific information about the number of patients involved, so the criterion cannot be confirmed.	maybe	The abstract mentions "improved performance over traditional methods" and references case studies and clinical trials comparing AI with traditional screening, which partially meets the criterion.	no	There is no mention of genomic data or genetic information integration. The focus appears to be on imaging data (mammograms).	no	The abstract mentions "worldwide" but does not specifically focus on or include data from emerging economies. There is no explicit mention of geographic context or data sources.	no	While performance improvements are mentioned, specific quantitative metrics (accuracy, sensitivity, specificity, AUC-ROC) are not explicitly stated. Only general references to "improved performance" and "reducing false positives and negatives" are provided.	no	The paper discusses AI/ML models for breast cancer, but focuses on detection/screening rather than treatment recommendations, which is a critical mismatch with the inclusion criteria.	Exclude	The abstract focuses on AI in breast cancer screening, fundamentally misaligning with the screening criteria's requirement for treatment recommendation models. Critical gaps exist in genomic data integration, specific performance metrics, and clinical validation, with the paper primarily discussing detection technologies rather than treatment strategies. The lack of explicit details about emergin…	0.9
Genomic Molecular Profiling in Breast Cancer: Transforming Radiation Decision-Making Through Precision Medicine	This review will discuss the development of various molecular and radiation-specific genomic signatures, their use in clinical settings, and challenges that impede their widespread clinical implementation as well as future directions towards tailored radiation-decision making in women with invasive and non-invasive breast cancer. A summary of the newly published and ongoing clinical trials that u…	Reine Abou Zeidane, S. Lichtman-Mikol, C. Speers	10.1007/s12609-024-00568-9	https://doi.org/10.1007/s12609-024-00568-9	Current Breast Cancer Reports	0	2024	no	The paper discusses clinical trials and validation, but it doesn't specify the number of patients involved. It appears to be a review rather than a primary validation study.	no	The paper discusses clinical implementation and validation, but it does not explicitly compare AI recommendations with standard practices. It's a review of genomic signatures rather than a comparative study.	no	The paper heavily focuses on genomic signatures and molecular profiling, discussing specific genomic tools like RSI, GARD, and POLAR. However, these are not integrated into AI models.	maybe	The abstract mentions "resource-limited settings" briefly, but it does not specifically focus on or include data from emerging economies. This is only a passing reference rather than a core focus.	no	The abstract does not mention any specific quantitative performance metrics. While it discusses validation, it doesn't specify the metrics used.	no	The paper focuses on breast cancer patients and discusses genomic signatures for treatment recommendations, but it does not specifically mention AI/machine learning models. It appears to be a review of genomic signatures rather than an AI implementation study.	Exclude	The abstract describes a review of genomic signatures in breast cancer radiation therapy, but lacks specific AI/machine learning model implementation. While discussing molecular profiling and clinical validation, the paper does not meet key screening criteria such as AI model development, performance metrics, or comparative analysis. The study provides insights into genomic approaches but falls s…	0.9
ENHANCING EARLY BREAST CANCER PREDICTION: A COMPARATIVE STUDY OF MACHINE LEARNING MODELS ON CLINICAL ACCURACY AND INTERPRETABILITY	The purpose of this research is to evaluate and compare several machine learning models according to their accuracy, considering their generalization capability and their ability to provide clinical explanations. Primary data was acquired from 150 case (cancer patients) and 80 control (cancer-free) respondents from cancer treatment centers. Multilayer perceptron (MLP) and logistic regression algo…	Shazma Tahseen, Jawad Hussain Awan, Abdul Rahman Baloch	10.71146/kjmr187	https://doi.org/10.71146/kjmr187	Kashf Journal of Multidisciplinary Research	0	2024	yes	The study uses 150 cancer cases and 80 controls (230 total), which meets the minimum requirement of 50 patients for clinical validation.	maybe	The study does compare AI models (MLP and logistic regression) with "traditional methods", but the comparison is not specifically with clinical decision-making practices.	no	The abstract does not mention the use of genomic data in the AI model's analysis or decision-making process.	no	The abstract does not mention the geographic location or focus on emerging economies, so it is not possible to determine if the study includes data from or focuses on applications in emerging economies.	maybe	The abstract mentions "accuracy" but does not provide specific performance metrics such as sensitivity, specificity, or AUC-ROC.	no	The study involves breast cancer patients, but focuses on prediction/incidence rather than treatment recommendations. This does not meet the criterion of investigating AI/machine learning models for treatment recommendations specifically in breast cancer patients.	Exclude	The study focuses on breast cancer prediction using machine learning models, but lacks critical elements such as treatment recommendation analysis, genomic data integration, and clear geographic context. While the research involves a substantial patient sample and compares AI models with traditional methods, it fundamentally diverges from the required screening criteria, particularly in its prima…	0.9
AI - Driven CBR and Ontological Integration Framework for Enhancing Breast Cancer Care: Case Study	Breast cancer remains a significant health challenge, particularly in resource-limited settings such as the Gaza Strip. This study introduces a Case-Based Reasoning (CBR) framework, an Artificial Intelligence (AI) approach with broad applicability to building intelligent systems in health sciences domains, designed to enhance BC's diagnostic and treatment capabilities by leveraging historical pat…	Shadia Yahya Baroud, Alaa M. El- Halees, R. Baraka, Nor Adnan Yahaya	10.1109/RAAI64504.2024.10949518	https://doi.org/10.1109/RAAI64504.2024.10949518	2024 4th International Conference on Robotics, Automation and Artificial Intelligence (RAAI)	0	2024	yes	The study used 205 medical records from Al-Shifa Hospital, exceeding the minimum requirement of 50 patients, which meets the clinical validation criteria.	yes	The abstract explicitly states that treatment recommendations were "validated by comparing the system's suggestions with those provided by expert oncologists and actual treatments administered to patients", which meets the comparative analysis criteria.	maybe	The abstract doesn't mention any genomic data integration. It refers to "historical patient data" but doesn't specify if this includes genomic information, so the reasoning is unclear or likely no.	yes	The study is conducted in the Gaza Strip, which is an emerging economy, and explicitly mentions "resource-limited settings", which meets the geographic context criteria.	yes	The study reports specific accuracy metrics: 86% for diagnosis and 75% for treatment recommendations, which meets the performance metrics criteria.	yes	The study clearly focuses on AI (specifically CBR) for breast cancer treatment recommendations, which meets the population and intervention criteria.	Include	An AI-driven case-based reasoning framework for breast cancer treatment recommendations demonstrates strong performance in a resource-limited setting, utilizing 205 patient records from the Gaza Strip and achieving high accuracy rates in diagnosis and treatment suggestions. The study comprehensively addresses multiple screening criteria through its comparative analysis, clinical validation, and q…	4.1
Personalized medicine in breast cancer: pharmacogenomics approaches	: Breast cancer is the ﬁ fth cause of cancer death among women worldwide and represents a global health concern due to the lack of effective therapeutic regimens that could be applied to all disease groups. Nowadays, strategies based on pharmacogenomics constitute novel approaches that minimize toxicity while maximizing drug ef ﬁ cacy; this being of high importance in the oncology setting. Beside…	Shabnam Jeibouei, M. Akbari, A. Kalbasi, A. Aref, Mohammad Ajoudanian, Alireza Rezvani, H. Zali	-	-	-	0	2019	no	There is no mention of patient numbers or real-world data validation, and the paper appears to be a review rather than a clinical validation study.	no	While the paper discusses "advantages and disadvantages of current drug regimens," it does not compare AI recommendations with standard practices.	no	The paper discusses genetic profiling and molecular diagnostics, but this is in the context of general pharmacogenomics, not specifically within an AI model.	no	The abstract mentions "worldwide" but does not specifically focus on or include data from emerging economies. There is no clear indication of geographic context for the analysis.	no	There is no mention of quantitative performance metrics, and the paper appears to be a review rather than a primary research study.	no	The paper discusses breast cancer treatment and pharmacogenomics, but does not specifically mention AI/machine learning models for treatment recommendations. This is a critical miss for the primary criterion.	Exclude	The abstract discusses breast cancer pharmacogenomics and molecular classification but lacks specific focus on AI/machine learning models for treatment recommendations. None of the six screening criteria are met, as the paper appears to be a review rather than a primary research study with AI implementation, performance metrics, or clinical validation. The content addresses general breast cancer …	0.5
The Role of Artificial Intelligence (AI) in Cancer Treatment in Low-Middle Income Countries: The Watson for Oncology (WfO) Experience (Preprint)	UNSTRUCTURED As technology continues to improve, healthcare systems have the opportunity to utilize a variety of innovative tools for decision making that extend beyond traditional clinical decision support systems (CDSSs). The feasibility and efficacy integrating artificial intelligence (AI) systems into medical practice has shown variable success, especially in resource-poor areas. In this pape…	A. Rui, S. Emani, H. L. Rocha, Rubina F. Rizvi, S. F. Juaçaba, G. Jackson, D. Bates	10.2196/preprints.31461	https://doi.org/10.2196/preprints.31461	-	0	2021	no	There is no mention of patient numbers or real-world validation in the abstract. The paper appears to be more of a review/perspective piece rather than a clinical validation study.	maybe	While the abstract mentions "traditional clinical decision support systems," it doesn't explicitly describe a comparison between AI and standard practices. The focus appears to be more on implementation challenges than comparative analysis.	no	There is no mention of genomic data or genetic information integration in the abstract. The abstract doesn't discuss the specific data types used in the AI system.	yes	The paper strongly meets this criterion as it explicitly focuses on LMICs (China, India, Brazil, Thailand, Mexico) and specifically addresses implementation challenges in resource-poor areas.	no	There is no mention of any quantitative performance metrics in the abstract. The paper appears to be more focused on implementation challenges and physician perspectives.	no	The abstract discusses AI-based CDSS for oncology broadly, but does not specifically mention breast cancer. While it's about cancer treatment, the lack of breast cancer specificity is a significant limitation.	Exclude	The abstract discusses AI in oncology across low-middle income countries, but lacks specificity in breast cancer treatment, genomic data integration, and quantitative performance metrics. While strongly addressing geographic context, the paper fails to meet most critical screening criteria, particularly around clinical validation and comparative analysis. The study appears more focused on impleme…	0.5
A glimpse into the future: Integrating artificial intelligence for precision HER2‐positive breast cancer management	Breast cancer (BC), specifically HER2‐positives subtype, has a poor prognosis. Nevertheless, the development of anti‐HER2 therapy yielded satisfactory outcomes. Therefore, evaluating patient HER2 status and ascertaining responsiveness to anti‐HER2 therapy is crucial. The advent of deep learning has propelled the artificial intelligence (AI) revolution, leading to an increased applicability of AI …	X. Deng, Yixuan Yan, Zekai Zhan, Jindong Xie, Hailin Tang, Yutian Zou, Jian Tu, Peng Liu	10.1002/imo2.19	https://doi.org/10.1002/imo2.19	iMetaOmics	9	2024	no	There is no mention of patient numbers or real-world data validation, and the paper appears to be a review paper rather than a primary research study.	no	There is no explicit mention of comparing AI recommendations with standard clinical practices, and while the paper discusses "evaluation" of AI models, it does not specify comparative analysis.	maybe	The abstract mentions HER2 binding sites and histopathological data, but it is unclear if genomic data is specifically incorporated into the AI model.	no	The abstract makes no mention of emerging economies or geographic context, so it cannot be determined if the study includes data from or focuses on emerging economies.	no	There is no mention of specific quantitative performance metrics, and the abstract focuses on reviewing models rather than reporting specific metrics.	yes	The paper clearly focuses on breast cancer patients, specifically the HER2-positive subtype, and discusses AI/machine learning models for treatment recommendations (anti-HER2 therapy).	Exclude	A comprehensive review of AI models in HER2-positive breast cancer reveals promising potential for treatment recommendations, but lacks critical elements such as geographic context, comparative analysis, performance metrics, and clinical validation. While the study explores AI's role in breast cancer treatment, it primarily offers theoretical insights rather than empirical evidence, limiting its …	0.9
Using Artificial Intelligence for Personalized Cancer Treatment	The rapid evolution of artificial intelligence and the tools it has created gives rise to significant opportunities for precision oncology and promises a brighter future for the development of the sector. Precision oncology is a modern and advancing branch of cancer treatment and it is a renovated approach which specializes on specific treatment plans rather than “one-size-fits”; with advanced te…	Tuğra Alp Terzi	10.62802/mpfsy492	https://doi.org/10.62802/mpfsy492	Next Frontier For Life Sciences and AI	1	2024	no	There is no mention of patient numbers or real-world validation in the abstract. The paper appears to be a review rather than an implementation study.	no	There is no explicit comparison between AI recommendations and standard clinical practices in the abstract. It only provides a general discussion of AI's potential role.	maybe	The abstract mentions genomics and "multi-omics integration", and discusses genetic patterns and molecular characteristics, indicating that the AI model incorporates genomic data in its analysis or decision-making process.	no	There is no mention of emerging economies or geographic focus in the abstract.	no	No specific quantitative performance metrics (such as accuracy, sensitivity, specificity, or AUC-ROC) are mentioned in the abstract. It only discusses AI's capabilities in general terms.	no	The abstract discusses AI in cancer treatment broadly, not specifically breast cancer. While it mentions treatment recommendations, it's at a general level rather than focusing on breast cancer patients.	Exclude	The abstract discusses AI in cancer treatment broadly but fails to meet specific screening criteria related to breast cancer, emerging economies, comparative analysis, performance metrics, and clinical validation. While touching on genomic integration and AI's potential in oncology, the review paper lacks the precise empirical focus and quantitative evidence required by the screening requirements…	0.5
Artificial intelligence in breast cancer imaging: risk stratification, lesion detection and classification, treatment planning and prognosis—a narrative review	The advent of artificial intelligence (AI) represents a real game changer in today’s landscape of breast cancer imaging. Several innovative AI-based tools have been developed and validated in recent years that promise to accelerate the goal of real patient-tailored management. Numerous studies confirm that proper integration of AI into existing clinical workflows could bring significant benefits …	Maurizio Ce’, Elena Caloro, M. E. Pellegrino, Mariachiara Basile, Adriana Sorce, Deborah Fazzini, G. Oliva, M. Cellina	10.37349/etat.2022.00113	https://doi.org/10.37349/etat.2022.00113	Exploration of Targeted Anti-tumor Therapy	23	2022	no	There is no mention of specific patient numbers or validation studies in the paper. It appears to be a review rather than a validation study.	no	There is no explicit mention of comparing AI recommendations with standard clinical practices. While the paper discusses benefits, it does not indicate a comparative analysis.	maybe	The paper mentions "radiogenomics approaches" and "imaging signature of the tumor", but this appears to be a general discussion rather than the implementation of specific models.	no	There is no mention of emerging economies or geographic focus in the paper. It appears to be a general review without specific geographic context.	no	No specific performance metrics are mentioned in the paper. It only includes general statements about "increasing diagnostic accuracy".	maybe	The paper discusses AI in breast cancer imaging and treatment planning, but it appears to be a review/summary article rather than a primary study of specific AI models. It does not clearly indicate a focus on treatment recommendations specifically.	Exclude	The abstract describes a review of AI applications in breast cancer imaging, but lacks specific details required by the screening criteria such as geographic context, comparative analysis, performance metrics, and clinical validation. While touching on relevant topics like radiogenomics and imaging signatures, the text does not provide the concrete evidence needed to fully satisfy the comprehensi…	0.9
Integrated Multiparametric Radiomics and Informatics System for Characterizing Breast Tumor Characteristics with the OncotypeDX Gene Assay	Simple Summary Artificial Intelligence methods using machine learning and radiomics is an emerging area of research for radiological and oncological applications for patient management. Recent evidence from breast cancer suggests that different breast cancer subtypes may respond differently to adjuvant therapies. The use of a 21-gene array assay called OncotypeDX can predict potential recurrence …	M. Jacobs, C. Umbricht, V. Parekh, R. E. El Khouli, L. Cope, K. Macura, S. Harvey, A. Wolff	10.3390/cancers12102772	https://doi.org/10.3390/cancers12102772	Cancers	16	2020	yes	The study includes 80 patients, which exceeds the minimum requirement of 50 patients, and uses real-world clinical data.	yes	The study explicitly compares the AI recommendations (IRIS system) with standard clinical decision-making (OncotypeDX test) for risk stratification.	maybe	While the study incorporates OncotypeDX (a 21-gene array assay), it's not clear if the AI model directly incorporates genomic data. The focus appears to be more on radiomic and clinical variables.	maybe	The abstract does not specify the geographic context or whether the data is from emerging economies. This is a significant uncertainty.	yes	The abstract reports clear quantitative metrics including sensitivity (95%), specificity (83%), and AUC (0.89).	yes	The study clearly focuses on breast cancer patients and uses AI/machine learning (IRIS system) for treatment recommendations and risk stratification.	Include	A machine learning radiomic informatics system for breast cancer risk stratification demonstrates strong performance with high sensitivity, specificity, and AUC, utilizing clinical and imaging variables across 80 patients. The study provides comprehensive insights into personalized medicine through advanced AI techniques, comparing AI recommendations with standard clinical decision-making practic…	3
Targeted pathways in breast cancer: molecular and protein markers guiding therapeutic decisions.	Breast carcinoma is currently considered as a group of diseases, differing not only in histopathologic phenotype, as indicated by histologic type and grade, but also in their protein, genetic and epigenetic molecular profile. The standard of care indicates that the core information for patient management includes data on Estrogen Receptor (ER), Progesterone Receptor (PgR) and Human Epidermal Grow…	H. Kourea, V. Zolota, C. Scopa	10.2174/187446720701150105170830	https://doi.org/10.2174/187446720701150105170830	Current Molecular Pharmacology	31	2015	no	No mention of patient numbers or validation studies. The paper appears to be a review rather than an empirical validation study. This criterion is not met.	no	No comparison between AI recommendations and standard clinical practices is mentioned. The paper appears to be a review of molecular markers and pathways. This criterion is not met.	no	The paper discusses genetic and molecular markers (ER, PgR, HER2, Ki67), but this is in the context of traditional clinical markers, not AI model integration. This criterion is not met in the context required.	no	The abstract mentions "low resource settings" but only in passing, and there is no clear focus on emerging economies. This criterion is not clearly met.	no	No quantitative performance metrics are mentioned. The paper appears to be a review rather than an empirical study. This criterion is not met.	no	The paper discusses breast cancer and molecular markers, but it does not specifically investigate AI/machine learning models for treatment recommendations. This is a critical failing of a core criterion.	Exclude	The abstract describes a review of molecular markers in breast cancer, focusing on biological mechanisms and clinical markers, but lacks any investigation of AI or machine learning models for treatment recommendations. None of the specified screening criteria related to AI intervention, geographic context, genomic data integration, comparative analysis, performance metrics, or clinical validation…	0.1
Increasing use of artificial intelligence in genomic medicine for cancer care- the promise and potential pitfalls	The field of genomic medicine produces large datasets, which need to be rapidly analysed to produce clinically actionable insights in cancer care. Artificial intelligence thrives on data, processing and learning from datasets with a degree of accuracy and efficiency that traditional computing algorithms can not achieve. Based on a patient's genome sequence, AI could allow earlier detection of can…	Olivia O'Connor, T. McVeigh	10.1038/s44276-025-00135-4	https://doi.org/10.1038/s44276-025-00135-4	BJC reports	0	2025	no	There is no mention of patient numbers or real-world validation in the paper. The paper appears to be a review rather than an implementation study.	no	While the paper mentions "traditional computing algorithms," it doesn't explicitly describe a comparison between AI recommendations and standard clinical decision-making practices. The focus appears to be more on general benefits and challenges rather than a comparative analysis.	yes	The paper explicitly discusses genomic medicine and genome sequence analysis, which is a clear match with the criterion of incorporating genomic data in the AI model's analysis or decision-making process.	no	There is no mention of emerging economies or geographic context in the paper. The discussion appears to be general without a specific geographic focus.	no	There is no mention of specific performance metrics in the paper. The paper appears to be a review rather than a primary research study.	no	The abstract discusses AI in cancer care broadly, but does not specifically focus on breast cancer. While it mentions treatment recommendations, it's in a general context rather than specifically for breast cancer patients.	Exclude	The abstract discusses AI in genomic medicine broadly, but fails to meet most specific screening criteria, including focus on breast cancer, emerging economies, comparative analysis, performance metrics, and clinical validation. Only the genomic data integration criterion is clearly satisfied, rendering the paper unlikely to meet the comprehensive requirements for inclusion.	0.5
Breast Cancer Screening Using Artificial Intelligence Techniques: Enhancing Biochemical Insights and Diagnostic Accuracy	Breast cancer, the most prevalent cancer in women worldwide, demands effective screening for early identification and improved treatment outcomes. Recent advances in artificial intelligence (AI) have resulted in dramatic developments in a variety of fields, including healthcare. In this review paper, we look at how AI approaches can be used in breast cancer screening to improve diagnostic accurac…	Richa Gupta, Mohsina Bilal	10.3390/ecsoc-27-16121	https://doi.org/10.3390/ecsoc-27-16121	ECSOC 2023	1	2023	no	There is no mention of patient numbers or real-world validation. The paper appears to be a review rather than an implementation study.	no	There is no mention of comparing AI recommendations with standard clinical practices. The paper focuses on potential applications rather than comparative evaluation.	maybe	The paper mentions "molecular subgroups" and "prognostic and predictive biomarkers", but it does not explicitly state whether the AI models incorporate genomic data.	no	There is no mention of emerging economies or geographic focus. The paper appears to be a general review without specific geographic context.	no	There is no mention of specific performance metrics. The paper appears to be a review paper rather than an empirical study.	maybe	The paper discusses AI in breast cancer, but appears to focus more on screening and diagnosis rather than treatment recommendations. It does not explicitly mention treatment recommendations.	Exclude	The abstract discusses AI applications in breast cancer screening but lacks specific details about treatment recommendations, geographic context, and clinical validation. While touching on molecular insights and potential AI applications, the review paper does not provide concrete evidence of performance metrics, comparative analysis, or real-world implementation. Consequently, the abstract fails…	0.9
Whole-genome analysis personalizes breast cancer treatment.	In the SAFIR01 trial, whole-genome analysis was performed in samples from 248 patients with metastatic breast cancer, and genomic alterations targetable by cancer drugs were found in 172 of the tumors.	-	10.1158/2159-8290.cd-nb2012-121	https://doi.org/10.1158/2159-8290.cd-nb2012-121	Cancer Discovery	0	2012	yes	The study includes 248 patients, which exceeds the minimum requirement of 50 patients, so this criterion is met.	no	No comparison between AI recommendations and standard clinical practices is mentioned, so this criterion is not met.	maybe	The study does involve genomic analysis (whole-genome analysis), but this is not in the context of an AI model, so it only partially meets this criterion.	maybe	The abstract does not specify the geographic context or mention emerging economies, so it is unclear whether this criterion is met.	no	No performance metrics are reported in the abstract, so this criterion is not met.	no	The study involves breast cancer patients, but there is no mention of AI/machine learning models for treatment recommendations, which is a critical missing element.	Exclude	The abstract describes a genomic analysis of breast cancer patients but lacks critical elements of AI/machine learning intervention, comparative analysis, and performance metrics. While the study includes a substantial patient sample and genomic data, it fundamentally fails to meet the core screening criteria related to AI-driven treatment recommendations. Consequently, the paper does not align w…	0.5
The role of radiogenomics in the diagnosis of breast cancer: a systematic review	Abstract Background One of the most common cancers diagnosed worldwide is breast cancer (BC), which is the leading cause of cancer death among women. The radiogenomics method is more accurate for managing and inhibiting this disease, which takes individual diagnosis on genes, environments, and lifestyles of each person. The present study aims to highlight the current state-of-the-art, the current…	L. Darvish, Mohammad-Taghi Bahreyni-Toossi, N. Roozbeh, H. Azimian	10.1186/s43042-022-00310-z	https://doi.org/10.1186/s43042-022-00310-z	Egyptian Journal of Medical Human Genetics	9	2022	maybe	The review includes 3,614 patients across multiple studies, but this is a review of other studies rather than original clinical validation.	no	While the paper discusses performance metrics, it does not explicitly compare AI recommendations with standard clinical practices, as it is a review of radiogenomics studies rather than a comparative analysis.	yes	The paper clearly involves genomic data integration through radiogenomics, mentioning various molecular methods including miRNAs expression, gene expression, and RNA sequencing.	no	The abstract does not mention any specific geographic focus or emerging economies, and the search appears to be global without geographic restrictions.	maybe	The abstract mentions AUC values (0.956 for PI3K gene), but this is reporting results from reviewed studies rather than presenting original performance metrics.	maybe	The paper focuses on breast cancer patients, which matches the population criterion. However, it is a systematic review of radiogenomics studies rather than a primary study of AI/machine learning models, so it does not specifically focus on AI-driven treatment recommendations.	Exclude	A systematic review of radiogenomics in breast cancer that integrates genomic data but lacks specific focus on AI-driven treatment recommendations or emerging economies. While the study includes performance metrics and a large patient sample, it does not provide a direct comparative analysis of AI models against standard clinical practices. The research primarily synthesizes existing radiogenomic…	1.3
Developing an Artificial Intelligence Tool for Personalized Breast Cancer Treatment Plans based on the NCCN Guidelines	Cancer treatments require personalized approaches based on a patient's clinical condition, medical history, and evidence-based guidelines. The National Comprehensive Cancer Network (NCCN) provides frequently updated, complex guidelines through visuals like flowcharts and diagrams, which can be time consuming for oncologists to stay current with treatment protocols. This study presents an AI (Arti…	Abdul M. Mohammed, Mansoor I. Yousefi, Sarah Blythe, Dennis Trujillo	10.48550/arXiv.2502.15698	https://doi.org/10.48550/arXiv.2502.15698	arXiv.org	0	2025	no	The abstract mentions evaluation using "a set of patient descriptions" but doesn't specify the number of patients. The evaluation appears to be based on a limited test set rather than real-world data from 50+ patients.	maybe	The study compares different AI approaches (Agentic-RAG, Graph-RAG, and Chat GPT-4) but doesn't explicitly compare against standard clinical decision-making practices.	no	The abstract doesn't mention any use of genomic data. The AI models appear to focus on clinical guidelines and patient descriptions rather than genomic information.	no	The abstract doesn't mention any focus on or data from emerging economies. The study appears to be based on NCCN guidelines, which are primarily used in developed healthcare systems.	yes	The study reports quantitative performance metrics, specifically adherence rates (100%, 95.8%, and 91.6%) and mentions accuracy in treatment recommendations.	yes	The study clearly focuses on AI/machine learning models for treatment recommendations in breast cancer patients, specifically using NCCN guidelines.	Exclude	An AI-driven methodology for breast cancer treatment recommendations demonstrates high adherence to NCCN guidelines using advanced language models, with performance metrics showing 100% and 95.8% accuracy across different approaches. However, the study lacks integration of genomic data, clear focus on emerging economies, and comprehensive clinical validation with a large patient dataset.	2.1
Emerging Biomarkers and New Understanding of Traditional Markers in Personalized Therapy for Breast Cancer	The era of personalized medicine is likely to see an escalation in the use of biomarkers to ensure breast cancer patients receive optimal treatment. A combination of prognostic and predictive biomarkers should enable better quantification of the residual risk faced by patients and indicate the potential value of additional treatment. Established biomarkers such as estrogen receptor and progestero…	M. Dowsett, A. Dunbier	10.1158/1078-0432.CCR-08-0974	https://doi.org/10.1158/1078-0432.CCR-08-0974	Clinical Cancer Research	252	2008	no	While clinical trials are mentioned, there is no specific mention of patient numbers, and the paper appears to be discussing potential applications rather than reporting validation results.	no	The abstract mentions "rigorous comparison" of emerging markers with current treatment selection criteria, but this is not specifically comparing AI recommendations with clinical practices.	maybe	The paper discusses genomic data (gene expression profiles, multigene expression profiles), but this is not in the context of AI models.	no	The abstract does not mention any geographic context or focus on emerging economies, and there is no indication of the data source location.	no	No specific quantitative performance metrics are mentioned, and the paper appears to be more of a review of biomarkers rather than a quantitative evaluation.	no	The paper discusses breast cancer treatment and biomarkers, but does not specifically mention AI/machine learning models for treatment recommendations. It focuses on traditional biomarkers and gene expression profiles instead.	Exclude	The abstract focuses on biomarkers in breast cancer treatment but lacks specific AI/machine learning components, failing to meet the primary screening criteria. While discussing genomic data and treatment recommendations, the paper does not involve AI models, comparative analysis, performance metrics, or clinical validation as required by the screening protocol. Consequently, the abstract does no…	0.5
Meme Kanserinde Yapay Zekâ Kullanımı: Güncel Yaklaşım	Breast cancer is one of the most common types of cancer among women worldwide and is still a major cause of death. More than 2 million women are diagnosed with breast cancer annually. Artificial intelligence has great potential in breast cancer diagnosis, treatment, and management. In addition to traditional imaging techniques, the analysis of genetic data is used by artificial intelligence in th…	A. Yilmaz	10.20515/otd.1378212	https://doi.org/10.20515/otd.1378212	OSMANGAZİ JOURNAL OF MEDICINE	0	2023	no	There is no mention of the number of patients or any real-world clinical validation.	no	There is no mention of comparing AI recommendations with standard clinical practices.	maybe	The abstract mentions that "analysis of genetic data is used by artificial intelligence in the process of breast cancer diagnosis," which partially meets this criterion. However, it's not clear if this is specifically for treatment recommendations.	no	The abstract makes no mention of emerging economies or any specific geographic context.	no	The abstract does not mention any specific performance metrics or quantitative evaluation of AI systems.	maybe	The abstract discusses AI in breast cancer treatment planning, which partially aligns with the criterion. However, it's not clear if the paper specifically investigates AI models for treatment recommendations - it appears to be more of a general overview of AI applications in breast cancer.	Exclude	The abstract discusses AI in breast cancer broadly but lacks specific details about treatment recommendation models, geographic context, comparative analysis, performance metrics, and clinical validation. While touching on genetic data integration and AI applications, the text appears to be a general overview rather than a focused study meeting the detailed screening criteria. Consequently, the p…	0.5
CONTEXT-RELEVANT GUIDELINES IN CANCER CARE: BREAST CANCER EARLY DETECTION, DIAGNOSIS AND TREATMENT IN LOW- AND MIDDLE-INCOME COUNTRIES	Physicians working in low- and middle-income countries(LMICs) may be forced to make decisions contrary to theirbest medical knowledge. Despite knowing the optimalmanagement for a given patient based on guidelinesdeveloped in wealthy countries, less-than-optimal solutionsare offered to patients because diagnostic and/or treatmentresources are lacking. The constraint of limited resourcesgenerates t…	B. Anderson	-	-	-	10	2013	no	There is no mention of patient numbers or validation studies. The paper appears to be more of a perspective/commentary on resource allocation.	no	While the abstract discusses different treatment approaches, it does not compare AI recommendations with standard clinical practices. The comparisons discussed are between different treatment regimens.	no	There is no mention of genomic data or genetic information. The focus is on resource allocation and treatment decisions.	yes	The abstract explicitly focuses on low- and middle-income countries (LMICs) and discusses resource constraints in these settings.	no	No quantitative performance metrics are mentioned. The discussion is qualitative about treatment decisions.	no	The abstract discusses cancer treatment in general, not specifically breast cancer. There is no mention of AI or machine learning models.	Exclude	The abstract focuses on cancer treatment resource allocation in low- and middle-income countries, but lacks specific elements required by the screening criteria such as AI/machine learning models, genomic data integration, and quantitative performance metrics. While the paper addresses geographic context, it fundamentally diverges from the systematic review's core requirements for breast cancer t…	0.1
Transforming breast cancer care: harnessing the power of artificial intelligence and imaging for predicting pathological complete response. a narrative review.	This narrative review explores the transformative potential of Artificial Intelligence (AI) and advanced imaging techniques in predicting Pathological Complete Response (pCR) in Breast Cancer (BC) patients undergoing Neo-Adjuvant Chemotherapy (NACT). Summarizing recent research findings underscores the significant strides made in the accurate assessment of pCR using AI, including deep learning an…	K. Shaikh, Mehwish Mooghal, Abdullah Ameen, W. Khan, Sana Zeeshan, L. Vohra	10.47391/jpma.aku-9s-07	https://doi.org/10.47391/jpma.aku-9s-07	JPMA. The Journal of the Pakistan Medical Association	0	2024	no	No mention of specific patient numbers or real-world validation. As a narrative review, it likely discusses other studies but doesn't present original validation.	maybe	No explicit mention of comparing AI recommendations with standard clinical practices. As a narrative review, it may discuss such comparisons, but this isn't clear from the abstract.	no	No mention of genomic data integration in the abstract. The focus appears to be on imaging and radiomics.	maybe	The abstract mentions LMICs and discusses potential applications in these regions, but it doesn't appear to include actual data from emerging economies. This is more of a theoretical discussion of potential applications.	maybe	No specific performance metrics are mentioned in the abstract. As a narrative review, it may discuss these, but they're not explicitly mentioned.	maybe	The paper focuses on breast cancer patients and AI models, but it appears to be a narrative review rather than a primary study of AI models. The focus is on predicting pCR rather than treatment recommendations specifically.	Exclude	A narrative review exploring AI's potential in breast cancer prediction falls short of meeting comprehensive screening criteria, particularly lacking genomic data integration, specific performance metrics, and clinical validation. While discussing potential applications in low- and middle-income countries, the abstract represents a theoretical overview rather than a primary research study with co…	0.5
Novel clinico–genome network modeling for revolutionizing genotype–phenotype-based personalized cancer care	Although cancer heterogeneity, even within individual tumors with different treatment responses of subcloncal cells populations, suggests the need for personalized medicine, most funding and efforts go to conventional single gene-based research and comparative-effectiveness research. Cancer arises from changes in the DNA sequence in the genomes of cancer cells. These accelerating somatic mutation…	D. Roukos	10.1586/erm.09.69	https://doi.org/10.1586/erm.09.69	Expert Review of Molecular Diagnostics	103	2010	no	While the paper mentions "high-quality clinical treatment and outcomes data from biobanks," there is no specific mention of validation with 50+ patients. The paper appears to be more theoretical than validation-focused.	no	There is no clear comparison between AI recommendations and standard clinical practices. While the paper mentions "comparative-effectiveness research," this is in a different context.	yes	The paper has a strong focus on genomic data, including "next-generation DNA sequencing technology," and discusses the integration of genetic and genomic data with clinical outcomes.	no	There is no mention of emerging economies or geographic context. The paper appears to be a general review without specific geographic focus.	no	There is no mention of specific performance metrics. The paper appears to be a review/theoretical framework rather than an empirical study.	maybe	The paper discusses cancer treatment and mentions breast cancer, but does not specifically focus on AI/machine learning models for treatment recommendations. While it mentions "reverse engineering-based network modeling," this appears to be a general approach rather than a specific AI implementation.	Exclude	The abstract presents a theoretical framework for integrating genomic and clinical data in cancer research, but lacks specific focus on AI/machine learning treatment recommendations. While demonstrating strong genomic data integration, the paper fails to meet most screening criteria, including geographic context, comparative analysis, performance metrics, and clinical validation. The review appea…	0.9
Artificial Intelligence to Decode Cancer Mechanism: Beyond Patient Stratification for Precision Oncology	The multitude of multi-omics data generated cost-effectively using advanced high-throughput technologies has imposed challenging domain for research in Artificial Intelligence (AI). Data curation poses a significant challenge as different parameters, instruments, and sample preparations approaches are employed for generating these big data sets. AI could reduce the fuzziness and randomness in dat…	Sandip K. Patel, Bhawana George, Vineeta Rai	10.3389/fphar.2020.01177	https://doi.org/10.3389/fphar.2020.01177	Frontiers in Pharmacology	44	2020	no	No mention of validation with real-world patient data. The paper appears to be theoretical/review-focused rather than presenting clinical validation.	no	The abstract doesn't mention any comparison between AI recommendations and standard clinical practices. It's a review paper discussing potential applications rather than presenting a specific comparison.	yes	The abstract strongly emphasizes multi-omics data integration, including genomics, epigenomics, transcriptomics, etc.	maybe	The abstract mentions "different regions of the world" in the context of the Cancer Moonshot initiative, but it doesn't specifically focus on or include data from emerging economies.	no	No specific performance metrics are mentioned in the abstract. The paper appears to be a review of methods rather than presenting specific results.	no	The abstract discusses AI in cancer broadly but does not specifically focus on breast cancer. While it mentions treatment recommendations and drug monitoring, it's not specifically for breast cancer patients.	Exclude	The abstract discusses AI applications in cancer research broadly, but fails to meet specific screening criteria related to breast cancer focus, comparative analysis, performance metrics, and clinical validation. While the paper integrates genomic data and touches on global perspectives, it lacks the precise methodological details and empirical evidence required by the screening criteria. The rev…	0.5
Machine learning, IoT and 5G technologies for breast cancer studies: A review	Cancer is a life-threatening ailment characterized by the uncontrolled proliferation of cells. Breast cancer (BC) represents the most highly infiltrative neoplasms and constitutes the primary cause of mortality in the female population due to cancer-related complications. Consequently, the imperative for early detection and prognosis has emerged as a means to enhance long-term survival rates and …	Havva Elif Saroğlu, Ibraheem Shayea, Bilal Saoud, M. Azmi, Ayman A. El-Saleh, S. A. Saad, Mohammad Alnakhli	10.1016/j.aej.2024.01.043	https://doi.org/10.1016/j.aej.2024.01.043	Alexandria Engineering Journal	21	2024	no	There is no mention of the number of patients or real-world validation, and the paper appears to be a survey/review rather than a primary study, so this criterion is not met.	maybe	The abstract mentions comparing "newly developed systems with previously established methods", but this appears to be about diagnostic systems rather than treatment recommendations, so it only partially meets the criterion.	no	The abstract focuses on medical imaging and IoT data, and there is no mention of genomic data integration, so this criterion is not met.	maybe	The abstract makes no mention of emerging economies or geographic focus, so it cannot be determined if this criterion is met.	maybe	While the abstract mentions "superior performance" of DL methods, it doesn't explicitly state which quantitative metrics were used, so it only partially meets the criterion.	no	The paper focuses on breast cancer and AI/ML models, but it appears to be primarily about diagnosis rather than treatment recommendations, which is a significant mismatch with the criterion.	Exclude	The abstract primarily discusses breast cancer diagnosis using AI and machine learning, focusing on medical imaging and technological innovations, but fails to meet critical screening criteria related to treatment recommendations, genomic data integration, and clinical validation. While the paper explores interesting technological approaches in breast cancer research, it does not align with the s…	0.5
Abstract P6-12-02: An innovative approach to breast cancer patient engagement through frontline data capture and management using a mobile application for cancer diagnosis, test, and treatment at a non-profit tertiary cancer center in India	Background: In India, most patients maintain a personal copy of their medical record in paper form which is hard to manage and collate. Newly diagnosed cancer patients and their doctors have an insurmountable task of consuming and using that information let alone centralizing the diagnosis, testing, and treatment information throughout the cancer care journey. Making this information available in…	R. Gupta, Rohit Mahatma, Nayan Sonawane, S. Mahatma, Tarun Kumar, S. Alford	10.1158/1538-7445.SABCS19-P6-12-02	https://doi.org/10.1158/1538-7445.SABCS19-P6-12-02	-	0	2020	no	The study includes 30 breast cancer patients, which is below the required 50 patients. While it uses real-world data, the sample size is too small.	no	There is no comparison between AI recommendations and standard clinical practices. The study only evaluates the usability of a data management application.	no	While the study captures some genetic information (BRCA status, HER2 status), it does not use this data for AI-driven decision-making. The application is purely for data management.	yes	The study is conducted in India (New Delhi), which is an emerging economy.	no	No quantitative performance metrics related to AI model performance are reported. Only basic usage statistics and patient demographics are provided.	no	The study involves breast cancer patients, but does not investigate AI/machine learning models for treatment recommendations. Instead, the focus is on a mobile application for data management and patient engagement.	Exclude	A mobile application for breast cancer patient data management in India fails to meet most screening criteria for AI-driven treatment recommendations. While the study involves breast cancer patients in an emerging economy, it lacks AI model integration, comparative analysis, performance metrics, and sufficient clinical validation. The research primarily focuses on digital data capture rather than…	0.5
Integrated modeling of clinical and gene expression information for personalized prediction of disease outcomes.	We describe a comprehensive modeling approach to combining genomic and clinical data for personalized prediction in disease outcome studies. This integrated clinicogenomic modeling framework is based on statistical classification tree models that evaluate the contributions of multiple forms of data, both clinical and genomic, to define interactions of multiple risk factors that associate with the…	J. Pittman, Erich Huang, H. Dressman, C. Horng, S. H. Cheng, M. Tsou, C. Chen, A. Bild, E. Iversen, A. Huang, J. Nevins, M. West	10.1073/PNAS.0401736101	https://doi.org/10.1073/PNAS.0401736101	Proceedings of the National Academy of Sciences of the United States of America	237	2004	no	There is no explicit mention of the sample size, so it is unclear if the study meets the requirement of evaluating clinical applicability using real-world data from at least 50 patients.	maybe	The study compares the model's performance with "traditional clinical risk factors", which is relevant to the comparative analysis criterion. However, it does not explicitly compare the model's recommendations with standard clinical decision-making practices.	yes	The study provides strong evidence of genomic data integration, using gene expression data from DNA microarrays and incorporating metagenes as summary measures of genomic data.	no	There is no mention of the geographic context or whether the data is from emerging economies, so it is unclear if this criterion is met.	maybe	The study mentions "improved prediction accuracy", which is relevant to the performance metrics criterion. However, it does not explicitly report specific metrics like accuracy, sensitivity, or AUC-ROC.	no	The study focuses on breast cancer patients, which is relevant to the population and intervention criteria. However, the study is not specifically about treatment recommendations, but rather about disease outcome prediction, which does not fully meet the criteria. Additionally, the model used is statistical rather than explicitly AI/ML, which is another limitation.	Exclude	A statistical modeling approach for breast cancer outcome prediction demonstrates strong genomic data integration but lacks explicit AI/ML methodology and treatment recommendation focus. While the study incorporates gene expression data and compares performance with clinical risk factors, it fails to meet several key screening criteria, including geographic context, specific performance metrics, …	1.3
The Role of Genomic Profiling in Advanced Breast Cancer: The Two Faces of Janus	Recent advances in genomic technology have led to considerable improvement in our understanding of the molecular basis that underpins breast cancer biology. Through the use of comprehensive whole genome genomic profiling by next-generation sequencing, an unprecedented bulk of data on driver mutations, key genomic rearrangements, and mechanisms on tumor evolution has been generated. These developm…	Y. Eralp	10.4137/TOG.S39410	https://doi.org/10.4137/TOG.S39410	Translational Oncogenomics	3	2016	no	There is no mention of patient numbers or real-world validation in the paper. The paper appears to be discussing theoretical and implementation challenges rather than presenting clinical validation.	no	There is no explicit comparison between AI recommendations and standard clinical practices. While the paper discusses challenges in precision medicine implementation, it does not present a comparative analysis.	maybe	The paper has a strong focus on genomic data integration, discussing whole genome profiling, next-generation sequencing, and driver mutations. However, this is in the context of general precision medicine, not specifically AI models.	no	There is no mention of emerging economies or geographic context in the paper. The discussion appears to be general without a specific geographic focus.	no	There is no mention of quantitative performance metrics in the paper. The paper appears to be more theoretical/review-focused rather than presenting specific model performance.	maybe	The paper discusses breast cancer and mentions AI/machine learning approaches ("electronic models"), but it is not specifically focused on treatment recommendations. Instead, it is more of a general review of genomic profiling and precision medicine.	Exclude	The abstract discusses genomic profiling and precision medicine in breast cancer, but lacks specific focus on AI treatment recommendations, clinical validation, or performance metrics. While touching on bioinformatics and genomic data, the text fails to meet most screening criteria, particularly around comparative analysis, geographic context, and quantitative model performance. The paper appears…	0.9
An Explainable Artificial Intelligence Model for the Classification of Breast Cancer	Breast cancer is the most common cancer among women and globally affects both genders. The disease arises due to abnormal growth of tissue formed of malignant cells. Early detection of breast cancer is crucial for enhancing the survival rate. Therefore, artificial intelligence has revolutionized healthcare and can serve as a promising tool for early diagnosis. The present study aims to develop a …	Tarek Khater, A. Hussain, R. Bendardaf, Iman M. Talaat, H. Tawfik, Sam Ansari, Soliman A. Mahmoud	10.1109/ACCESS.2023.3308446	https://doi.org/10.1109/ACCESS.2023.3308446	IEEE Access	14	2025	maybe	The study uses Wisconsin breast cancer datasets, but there is no mention of real-world patient numbers or dataset characteristics.	no	There is no explicit comparison with standard clinical decision-making practices. The study only compares different ML models (k-nearest neighbors vs. artificial neural network).	no	There is no mention of genomic data. The study uses morphological features (bare nuclei, area) rather than genomic information.	no	There is no mention of geographic context or emerging economies. The study uses Wisconsin breast cancer datasets, suggesting US-based data.	yes	The study reports clear quantitative metrics, including accuracy (97.7% and 98.6%) and precision (98.2% and 94.4%).	no	The study focuses on breast cancer diagnosis and classification, but does not specifically address treatment recommendations. The focus is on diagnosis rather than treatment planning.	Exclude	The study focuses on breast cancer diagnosis using machine learning, but fails to meet most screening criteria, particularly around treatment recommendations, genomic data integration, and clinical validation. While demonstrating high performance metrics, the research lacks critical elements such as comparative analysis with clinical practices and clear evidence of emerging economy applications. …	0.9
Artificial intelligence-powered optimization of KI-67 assessment in breast cancer: enhancing precision and workflow efficiency. a literature review	Breast Cancer (BC) has evolved from traditional morphological analysis to molecular profiling, identifying new subtypes. Ki-67, a prognostic biomarker, helps classify subtypes and guide chemotherapy decisions. This review explores how artificial intelligence (AI) can optimize Ki-67 assessment, improving precision and workflow efficiency in BC management. The study presents a critical analysis of …	J. Pak, Med Assoc, Mehwish Mooghal, S. Anjum, W. Khan, Hassan Tariq, Amna Babar, L. Vohra	10.47391/jpma.aku-9s-17	https://doi.org/10.47391/jpma.aku-9s-17	JOURNAL OF PAKISTAN MEDICAL ASSOCIATION	0	2024	no	There is no mention of the number of patients included or any clear indication of real-world data usage. Therefore, it does not meet this criterion.	yes	The abstract mentions "high agreement between AI and standard Ki-67 assessment methods," which suggests some comparison with standard practices. Therefore, it meets this criterion.	maybe	The study involves Ki-67, which is a biomarker, but it is not clear if the AI model incorporates broader genomic data. Therefore, it only partially meets this criterion.	maybe	The abstract mentions "resource-limited settings" but does not provide any specific focus on emerging economies. Therefore, it only partially meets this criterion.	no	While the abstract mentions "high agreement," it does not specify any quantitative performance metrics such as accuracy, sensitivity, specificity, or AUC-ROC. Therefore, it does not meet this criterion.	no	The paper focuses on breast cancer and AI applications, but it specifically looks at Ki-67 assessment rather than treatment recommendations. Therefore, it does not meet this criterion as it is focused on diagnostic assessment rather than treatment recommendations.	Exclude	The study explores AI applications in breast cancer Ki-67 assessment, but falls short of meeting comprehensive screening criteria for treatment recommendation research. While demonstrating potential for diagnostic enhancement, the abstract lacks specific performance metrics, clear genomic data integration, and robust clinical validation. The review provides insights into AI's potential in breast …	1.3
Practicing precision medicine with intelligently integrative clinical and multi-omics data analysis	Abstract Precision medicine aims to empower clinicians to predict the most appropriate course of action for patients with complex diseases like cancer, diabetes, cardiomyopathy, and COVID-19. With a progressive interpretation of the clinical, molecular, and genomic factors at play in diseases, more effective and personalized medical treatments are anticipated for many disorders. Understanding pat…	Zeeshan Ahmed	10.1186/s40246-020-00287-z	https://doi.org/10.1186/s40246-020-00287-z	Human Genomics	71	2020	no	There is no mention of patient numbers or real-world validation. The paper appears to be more of a theoretical/review paper rather than an implementation study.	no	There is no explicit comparison between AI recommendations and standard clinical practices. The paper only mentions "improve the traditional symptom-driven practice" but does not describe a comparative study.	yes	The paper provides strong evidence of genomic data integration, explicitly mentioning "genetic make-up," "multi-omics data," and "pathogenic variants." It discusses the integration of genomic data with clinical data.	no	There is no mention of geographic context or focus on emerging economies. The discussion is general and not geographically specific.	no	No specific performance metrics are mentioned. While the paper discusses "quantitative phenotype measurements," it does not report specific accuracy, sensitivity, or other metrics.	no	The paper discusses AI/ML for precision medicine broadly, including cancer, but does not specifically focus on breast cancer treatment recommendations. While cancer is mentioned, it is only one of several conditions discussed, along with diabetes, cardiomyopathy, and COVID-19.	Exclude	The abstract presents a broad perspective on precision medicine and AI/ML applications across multiple diseases, but lacks specific focus on breast cancer treatment recommendations. While demonstrating strong genomic data integration, the text fails to meet most screening criteria, including geographic specificity, comparative analysis, performance metrics, and clinical validation. The paper appe…	0.9
Influence of genomics on adjuvant treatments for pre-invasive and invasive breast cancer.	Introduction and aimTribute to the improved quality of tumor marker studies all major national and international practice guidelines now recognized the potential clinical value of multivariate genomic prognostic tests. There are several diagnostic companies that offer these products for clinical use. This paper reviews recent trends in genomic prognostic testing in the clinic and briefly discusse…	Maysa Abu-Khalf, L. Pusztai	10.1016/j.breast.2013.07.015	https://doi.org/10.1016/j.breast.2013.07.015	Breast	6	2013	no	The paper appears to be a review rather than a primary study, and there is no mention of specific patient numbers or real-world validation.	no	The paper does compare genomic testing outcomes with standard practices, showing that "25-30% of the time treatment recommendations change due to test results". However, this is not comparing AI recommendations specifically.	maybe	The paper does discuss genomic data and testing, but it is not in the context of AI/ML models. Instead, it focuses on traditional genomic testing methods.	no	The abstract does not mention any specific geographic focus, and there is no indication of emerging economies being included.	no	While the paper mentions some statistics (30%, 13%, 1% testing rates), these are not performance metrics of an AI system. There is no mention of accuracy, sensitivity, specificity, or AUC-ROC.	no	The paper discusses genomic testing in breast cancer patients, but it does not specifically focus on AI/machine learning models for treatment recommendations. Instead, it appears to be a review of genomic testing in general.	Exclude	The abstract describes genomic testing in breast cancer but lacks specific focus on AI/machine learning models for treatment recommendations. While discussing genomic data and treatment changes, the paper does not meet the required screening criteria related to AI intervention, geographic context, performance metrics, or clinical validation. The review primarily addresses traditional genomic test…	0.5
Translating cancer genomics into precision medicine with artificial intelligence: applications, challenges and future perspectives	In the field of cancer genomics, the broad availability of genetic information offered by next-generation sequencing technologies and rapid growth in biomedical publication has led to the advent of the big-data era. Integration of artificial intelligence (AI) approaches such as machine learning, deep learning, and natural language processing (NLP) to tackle the challenges of scalability and high …	Jia Xu, Pengwei Yang, Shang Xue, Bhuvan Sharma, M. Sanchez-Martin, F. Wang, K. Beaty, E. Dehan, Baiju Parikh	10.1007/s00439-019-01970-5	https://doi.org/10.1007/s00439-019-01970-5	Human Genetics	197	2019	no	The paper does not mention any patient numbers or real-world validation. It appears to be a review of existing tools rather than a validation study.	maybe	While the paper reviews and compares AI tools, it does not specifically compare AI recommendations with standard clinical practices. The focus is more on reviewing existing solutions and their limitations.	yes	The paper has a strong focus on genomic data integration, explicitly mentioning "cancer genomics" and "genetic information".	no	The paper does not mention anything about emerging economies or geographic focus. The discussion appears to be general/global rather than specific to any particular region.	no	The paper does not mention any specific quantitative performance metrics. It appears to be a review paper rather than a primary research study.	no	The paper discusses AI in cancer genomics broadly, not specifically in breast cancer patients. While it mentions treatment recommendations, it is in a general context rather than focused on breast cancer.	Exclude	The abstract presents a broad review of AI in cancer genomics, failing to meet most specific screening criteria including population focus, geographic context, comparative analysis, performance metrics, and clinical validation. While the paper demonstrates strong genomic data integration, its generalist approach and lack of specific research parameters significantly limit its alignment with the d…	0.5
Advancing personalized oncology: a systematic review on the integration of artificial intelligence in monitoring neoadjuvant treatment for breast cancer patients	Despite suffering from the same disease, each patient exhibits a distinct microbiological profile and variable reactivity to prescribed treatments. Most doctors typically use a standardized treatment approach for all patients suffering from a specific disease. Consequently, the challenge lies in the effectiveness of this standardized treatment and in adapting it to each individual patient. Person…	Rachida Hachache, Ali Yahyaouy, J. Riffi, H. Tairi, Soukayna Abibou, M. Adoui, Mohammed Benjelloun	10.1186/s12885-024-13049-0	https://doi.org/10.1186/s12885-024-13049-0	BMC Cancer	3	2024	maybe	While the paper reviews 25 studies, it's unclear whether these studies individually included data from at least 50 patients. The abstract doesn't provide specific patient numbers.	maybe	The abstract mentions evaluating results against conventional methods, but it's not entirely clear if this includes direct comparison with standard clinical decision-making practices.	no	The abstract mentions imaging modalities (MRI, Ultrasound) but does not indicate any use of genomic data in the analysis.	no	The abstract does not mention any focus on or inclusion of data from emerging economies.	yes	The abstract explicitly mentions that studies evaluated results based on accuracy, sensitivity, and area under the curve (AUC-ROC).	yes	The paper clearly focuses on breast cancer patients and AI/machine learning models for treatment recommendations, specifically neoadjuvant treatment (NAT) response prediction.	Exclude	A systematic review of AI techniques in breast cancer treatment prediction demonstrates strong performance metrics and clear focus on machine learning models for neoadjuvant treatment response. However, the study lacks integration of genomic data, does not address emerging economies, and provides uncertain details about clinical validation and comparative analysis. These limitations suggest poten…	1.7
Review of Breast Cancer Prediction using Machine Learning Techniques	Breast cancer is a malignant neoplasm that develops in the breast tissues.Among the top causes of mortality in women, it is the most frequent form of cancer in females worldwide.Machine and deep learning approaches based on AI can successfully locate the prediction model.In this study, we examine the state of the art in applying machine learning to forecast breast cancer.The prediction model's im…	Aman Shakya, Kaptan Singh, Anika Saxena	10.5120/ijca2023922563	https://doi.org/10.5120/ijca2023922563	International Journal of Computer Applications	0	2023	no	There is no mention of patient numbers or real-world data validation in the abstract, so it cannot be determined if the study meets the 50-patient threshold.	no	There is no mention of comparison with standard clinical practices in the abstract. The abstract only mentions accuracy and error rate as parameters.	no	There is no mention of genomic data or biological markers in the abstract, so it cannot be determined if genomic data is incorporated.	no	There is no mention of geographic context or emerging economies in the abstract, so it cannot be determined if the study includes data from emerging economies.	maybe	The abstract mentions accuracy and error rate as parameters, but no specific metrics are reported.	maybe	The abstract mentions breast cancer and machine learning/AI approaches, but it is unclear if the focus is specifically on treatment recommendations. The abstract appears to be about prediction in general, not treatment recommendations.	Exclude	Machine learning approaches for breast cancer prediction are discussed, but the abstract lacks specific details about treatment recommendations, genomic data integration, comparative analysis, and clinical validation. While the study mentions accuracy and error rates, it fails to comprehensively address the required screening criteria for a focused systematic review. The broad overview suggests a…	0.9
Panoptic View of Prognostic Models for Personalized Breast Cancer Management	The efforts to personalize treatment for patients with breast cancer have led to a focus on the deeper characterization of genotypic and phenotypic heterogeneity among breast cancers. Traditional pathology utilizes microscopy to profile the morphologic features and organizational architecture of tumor tissue for predicting the course of disease, and is the first-line set of guiding tools for cust…	G. Saini, Karuna Mittal, P. Rida, E. Janssen, K. Gogineni, R. Aneja	10.3390/cancers11091325	https://doi.org/10.3390/cancers11091325	Cancers	10	2019	no	There is no mention of specific patient numbers or real-world validation, as the paper appears to be a review rather than a validation study.	no	While the paper discusses different approaches to treatment decision-making, it does not specifically compare AI recommendations with standard clinical practices. The focus is on reviewing various molecular testing approaches.	maybe	The paper extensively discusses genomic data and multiple-omics technologies, but this is in the context of general molecular testing, not specifically within an AI model.	no	The abstract does not specify any particular geographic focus, and there is no mention of data from or applications in emerging economies.	no	There is no mention of specific quantitative performance metrics, as the paper appears to be a review rather than an empirical study reporting metrics.	no	The paper discusses breast cancer treatment and molecular pathology, but does not specifically mention AI/machine learning models for treatment recommendations. It appears to be a review of various molecular testing approaches rather than an AI implementation study.	Exclude	The abstract describes molecular pathology approaches in breast cancer but lacks specific focus on AI/machine learning treatment recommendations. Despite discussing genomic technologies and personalized medicine, the text fails to meet key screening criteria related to AI model implementation, geographic context, comparative analysis, performance metrics, and clinical validation. The paper appear…	0.5
Molecular classification of breast cancer: An overview with emphasis on ethnic variations and future perspectives	Morphologically identical breast cancers can display divergent clinical outcomes and responses to therapy. This can predominantly be attributed to molecular class differences that exist amongst histologically similar cancer types. Consequently, molecular classification can be more powerful than histopathology as a predictive factor for the different treatments. This article reviews the molecular …	M. Shawarby, D. Al-Tamimi, Ayesha Ahmed	10.4103/1658-631X.112908	https://doi.org/10.4103/1658-631X.112908	-	21	2013	no	No mention of patient data or validation. The paper reviews 41 articles but does not present original clinical validation. This criterion is not met.	no	No comparison between AI recommendations and clinical practices is mentioned. The paper appears to be a review of molecular classification. This criterion is not met.	no	The paper discusses molecular classification and molecular heterogeneity, but does not describe an AI model that incorporates this data. This criterion is not met.	maybe	The abstract mentions "ethnic variations" and diversity, but does not specifically focus on emerging economies. This criterion is only partially met.	no	No quantitative performance metrics are mentioned. The paper appears to be a review rather than an empirical study. This criterion is not met.	no	The paper discusses breast cancer and molecular classification, but does not specifically investigate AI/machine learning models for treatment recommendations. This is a critical miss for inclusion.	Exclude	The abstract describes a review of molecular breast cancer classification, focusing on ethnic variations and molecular heterogeneity, but lacks specific investigation of AI/machine learning models for treatment recommendations. Despite discussing genomic aspects, the paper does not meet critical screening criteria related to AI intervention, performance metrics, or clinical validation. Consequent…	0.5
Multimodal data fusion AI model uncovers tumor microenvironment immunotyping heterogeneity and enhanced risk stratification of breast cancer	Abstract Breast cancer is the leading cancer among women, with a significant number experiencing recurrence and metastasis, thereby reducing survival rates. This study focuses on the role of long noncoding RNAs (lncRNAs) in breast cancer immunotherapy response. We conducted an analysis involving 1027 patients from Sun Yat‐sen Memorial Hospital, Sun Yat‐sen University, and The Cancer Genome Atlas,…	Yunfang Yu, Gengyi Cai, Ruichong Lin, Zehua Wang, Yongjian Chen, Yujie Tan, Zifan He, Zhuo Sun, Wenhao Ouyang, Herui Yao, Kang Zhang	10.1002/mco2.70023	https://doi.org/10.1002/mco2.70023	MedComm	3	2024	yes	The study includes 1027 patients, well exceeding the minimum requirement of 50 patients, and uses real-world data from multiple sources including hospital data and TCGA.	no	The abstract does not explicitly mention a comparison between AI recommendations and standard clinical decision-making practices, and while it mentions "high predictive accuracy," it does not compare against existing clinical methods.	yes	The study clearly incorporates genomic data, specifically lncRNA expression patterns, and also integrates multiple data types including pathology images and clinical information.	yes	The study includes data from Sun Yat-sen Memorial Hospital and Sun Yat-sen University in China, which meets the criterion of including data from emerging economies.	maybe	The abstract mentions "high predictive accuracy" but does not provide specific quantitative metrics like accuracy, sensitivity, or AUC-ROC.	maybe	The study focuses on breast cancer patients and uses AI/machine learning models, but it is not specifically focused on treatment recommendations, rather on prognostic prediction and immunotherapy response.	Include	The study demonstrates strong alignment with genomic data integration, clinical validation, and emerging economy context, utilizing AI models for breast cancer prognostic prediction across 1027 patients. While incorporating multiple data types and showing high predictive potential, the research falls short in providing explicit treatment recommendations and comparative analysis against standard c…	3
Advanced Disease Detection and Personalized Medicine: Integrated Data Approaches for Enhanced Parkinson's Disease and Breast Cancer Detection and Treatment in the USA	This present study focuses on integrating data-driven approaches into personalized medicine for better detection and treatment of Parkinson's disease and breast cancer through the US healthcare system. The deeper integration of genomics, clinical records, and patient self-reported data with machine learning algorithms will enhance early disease detection and optimization of treatment pathways. Th…	Bishnu Padh Ghosh, Proshanta Kumar Bhowmik, Mohammad Shafiquzzaman Bhuiyan	10.32996/jpps.2024.1.2.2	https://doi.org/10.32996/jpps.2024.1.2.2	British Journal of Pharmacy and Pharmaceutical Sciences	1	2024	no	There is no mention of the number of patients or real-world data validation used to evaluate the clinical applicability of the AI model.	no	There is no explicit mention of comparing AI recommendations with standard clinical decision-making practices.	yes	The abstract explicitly mentions the integration of genomics with machine learning, indicating that the AI model incorporates genomic data in its analysis or decision-making process.	no	The study focuses on the US healthcare system and does not mention any data from or applications in emerging economies.	no	While the abstract mentions "diagnostic precision and predictive power," it does not specify any quantitative performance metrics such as accuracy, sensitivity, specificity, or AUC-ROC.	maybe	The study investigates AI/machine learning models for treatment recommendations in breast cancer patients, but it is not the exclusive focus as it also covers Parkinson's disease. The AI/ML models discussed (Random Forest and XGBoost) are not specifically focused on treatment recommendations.	Exclude	The study partially addresses AI and machine learning in healthcare, with a focus on genomics and data integration, but lacks specific details about treatment recommendations, comparative analysis, and clinical validation. While mentioning breast cancer and machine learning models, the abstract fails to provide comprehensive evidence for most screening criteria, particularly around performance me…	1.3
Precision Medicine in Breast Cancer: Genes, Genomes, and the Future of Genomically Driven Treatments	Remarkable progress in sequencing technology over the past 20 years has made it possible to comprehensively profile tumors and identify clinically relevant genomic alterations. In breast cancer, the most common malignancy affecting women, we are now increasingly able to use this technology to help specify the use of therapies that target key molecular and genetic dependencies. Large sequencing st…	D. Stover, N. Wagle	10.1007/s11912-015-0438-0	https://doi.org/10.1007/s11912-015-0438-0	Current Oncology Reports	36	2015	no	While the paper discusses clinical applications, it does not mention any specific patient cohort size or validation study, so it cannot be determined if this criterion is met.	no	While the paper discusses the integration of genomic information into clinical care, it does not explicitly mention comparing AI recommendations with standard practices.	maybe	The paper heavily focuses on genomic data and its integration into clinical care, but this is in a general context, not specifically within an AI model.	no	The abstract makes no mention of geographic context or emerging economies, so it cannot be determined if this criterion is met.	no	The paper does not mention any quantitative performance metrics, as it appears to be a review of technological advances rather than a primary research study.	no	The paper discusses breast cancer and genomic profiling, but does not specifically mention AI/machine learning models for treatment recommendations, which is a critical requirement for this criterion.	Exclude	The abstract focuses on genomic profiling in breast cancer but lacks specific evidence of AI/machine learning models for treatment recommendations. Critical screening criteria related to AI implementation, performance metrics, and comparative analysis are not addressed, rendering the paper unlikely to meet the required research parameters. The review appears more descriptive of technological adva…	0.5
The Role of Multigene Assays in Addressing Treatment Heterogeneity for Breast Cancer	Breast cancer has a complex biology with heterogeneous treatment approaches that have changed significantly over the last two decades. The MAGIC survey provides valuable insight into worldwide treatment recommendations for early breast cancer patients and the clinical and pathologic criteria used for these decisions. The overall findings indicate that there is substantial heterogeneity in how pat…	M. Aapro	10.1159/000481247	https://doi.org/10.1159/000481247	Biomedicine hub	1	2017	no	While the paper likely includes data from many patients (being a worldwide survey), it does not specifically mention the number of patients. More importantly, it is not validating an AI system.	no	While the paper discusses treatment recommendations, it does not compare AI recommendations with standard practices. It only describes current clinical practices and their heterogeneity.	no	The paper mentions multigene assays, but this is discussed as a potential future solution, not as part of an AI system.	maybe	The abstract mentions "worldwide treatment recommendations" (MAGIC survey), but it does not specifically focus on or analyze emerging economies.	no	No quantitative performance metrics are mentioned, as the paper appears to be more descriptive of current practices.	no	The paper discusses breast cancer treatment recommendations, but it does not mention AI or machine learning models. Instead, it focuses on traditional clinical decision-making and multigene assays.	Exclude	The abstract describes breast cancer treatment recommendations but lacks specific focus on AI/machine learning models, genomic data integration, or comparative analysis of treatment approaches. While discussing worldwide treatment practices and multigene assays, the study does not meet the key screening criteria related to AI-driven clinical decision-making or performance metrics. The paper appea…	0.5
Novel clinico-genome network modeling for revolutionizing	Although cancer heterogeneity, even within individual tumors with different treatment responses of subcloncal cells populations, suggests the need for personalized medicine, most funding and efforts go to conventional single gene-based research and comparative-effectiveness research. Cancer arises from changes in the DNA sequence in the genomes of cancer cells. These accelerating somatic mutation…	D. Roukos	-	-	-	1	2010	no	While the paper mentions "high-quality clinical treatment and outcomes data from biobanks," it doesn't specify the number of patients. There is no clear indication of real-world validation.	no	There is no clear comparison between AI recommendations and standard clinical practices. While the paper mentions "comparative-effectiveness research," this is in a different context.	yes	The paper has a strong focus on genomic data, including "next-generation DNA sequencing technology," and discusses the integration of genetic and genomic data with clinical outcomes.	no	There is no mention of emerging economies or geographic context. The paper appears to be a general review without specific geographic focus.	no	There is no mention of specific performance metrics. The paper appears to be a review/theoretical framework rather than an empirical study.	maybe	The paper discusses cancer treatment and mentions breast cancer, but does not specifically focus on AI/machine learning models for treatment recommendations. While it mentions "reverse engineering-based network modeling," this appears to be a general approach rather than a specific AI implementation.	Exclude	The abstract presents a theoretical framework for cancer genomics and personalized medicine, but lacks specific focus on AI-driven treatment recommendations in breast cancer. While integrating genomic data and discussing potential network modeling approaches, the paper fails to meet most screening criteria, including comparative analysis, performance metrics, and clinical validation. The review p…	0.9
The effect of protein mutations on drug binding suggests ensuing personalised drug selection	Abstract The advent of personalised medicine promises a deeper understanding of mechanisms and therefore therapies. However, the connection between genomic sequences and clinical treatments is often unclear. We studied 50 breast cancer patients belonging to a population-cohort in the state of Qatar. From Sanger sequencing, we identified several new deleterious mutations in the estrogen receptor 1…	S. Wan, Deepak Kumar, V. Ilyin, Ussama Al Homsi, Gulab Sher, A. Knuth, P. Coveney	10.1038/s41598-021-92785-w	https://doi.org/10.1038/s41598-021-92785-w	Scientific Reports	11	2021	maybe	The study includes exactly 50 patients, which meets the minimum requirement, but it's unclear if this is real-world validation or more of a proof-of-concept study.	no	The abstract doesn't explicitly mention a comparison with standard clinical decision-making practices, and while it creates a "personalised clinical decision system," it doesn't compare it with existing practices.	yes	The study clearly incorporates genomic data, specifically analyzing ESR1 gene mutations, and uses Sanger sequencing for genomic analysis.	yes	The study explicitly mentions Qatar, which is an emerging economy, and the data is from a "population-cohort in the state of Qatar".	no	The abstract doesn't report any quantitative performance metrics, and while it mentions "ranking of efficacy," it doesn't provide specific accuracy or other performance measures.	maybe	The study focuses on breast cancer patients, which matches the population criterion. However, the approach appears to be more focused on molecular dynamics simulation and binding affinity studies rather than clearly described AI/machine learning models for treatment recommendations.	Exclude	A computational study of breast cancer patients in Qatar explores genomic mutations and drug interactions through molecular dynamics simulation, integrating genomic data from 50 patients. While the research demonstrates potential for personalized clinical decision-making, it lacks clear AI/machine learning methodology, comparative analysis with standard practices, and quantitative performance met…	2.1
Nanogenomics and Artificial Intelligence: A Dynamic Duo for the Fight Against Breast Cancer	Application software is utilized to aid in the diagnosis of breast cancer. Yet, recent advances in artificial intelligence (AI) are addressing challenges related to the detection, classification, and monitoring of different types of tumors. AI can apply deep learning algorithms to perform automated analysis on mammographic or histologic examinations. Large volume of data generated by digitalized …	Batla S. Al-Sowayan, Alaa T. Al-Shareeda	10.3389/fmolb.2021.651588	https://doi.org/10.3389/fmolb.2021.651588	Frontiers in Molecular Biosciences	5	2021	no	The paper does not mention anything about the number of patients or the use of real-world data for clinical validation. It appears to be more of a theoretical discussion rather than an implementation study. Therefore, it does not meet the criterion of evaluating clinical applicability using real-world data from at least 50 patients.	maybe	The paper mentions a comparison with "gold standard radiology or histology based approaches", but this is discussed theoretically rather than presenting actual comparative results. Therefore, it partially meets the criterion of including a comparison between AI recommendations and standard clinical decision-making practices.	yes	The paper discusses the integration of genomic data through nanogenomics and miRNA analysis, which meets the criterion of the AI model incorporating genomic data in its analysis or decision-making process.	maybe	The paper does not mention anything about the geographic context or whether it includes data from or focuses on applications in emerging economies. Therefore, it is uncertain whether this criterion is met.	no	The paper does not report any specific quantitative performance metrics, such as accuracy, sensitivity, specificity, or AUC-ROC. It only makes general claims about "quicker more sensitivity, and more reproducible diagnoses". Therefore, it does not meet the criterion of reporting quantitative performance metrics.	no	The paper discusses AI applications in breast cancer diagnosis and monitoring, but it focuses on diagnostic applications rather than treatment recommendations. Therefore, it does not meet the criterion of investigating AI/machine learning models for treatment recommendations specifically in breast cancer patients.	Exclude	The abstract discusses AI applications in breast cancer diagnosis, focusing on nanogenomics and exosome analysis, but fails to meet key screening criteria related to treatment recommendations, performance metrics, and clinical validation. While the paper integrates genomic data and theoretically compares AI approaches with standard methods, it lacks quantitative evidence and real-world patient da…	0.9
Process Mining to Improve Clinical Pathways in Breast Cancer Treatment Using the Indonesia Health Insurance Dataset	Cancer poses a significant challenge within the healthcare domain due to its complexity. Analyzing cancer treatment pathways is crucial to identify treatments that are more specific and personalized for patients, as well as to predict potential outcomes and associated costs. Consequently, it is essential to distinguish between various patient types and their respective treatments. Process mining …	Salwa Salsabila Mansur, A. Kurniati, Eric Rojas, Adiwijaya	10.1109/ICoICT61617.2024.10698658	https://doi.org/10.1109/ICoICT61617.2024.10698658	International Conference on Information and Communicatiaon Technology	2	2024	maybe	The study uses real-world data from Indonesian Health Insurance records, but the abstract does not specify the number of patients included, so it is unclear whether it meets the clinical validation criterion.	no	While the study compares different treatment groups (radiotherapy, chemotherapy, combination), it does not compare AI recommendations with standard clinical practices, so it does not meet the comparative analysis criterion.	no	There is no mention of genomic data or genetic information being used in the analysis, and the analysis appears to focus on treatment sequences and demographic data, so it does not meet the genomic data integration criterion.	yes	The study uses data from Indonesian Health Insurance records, and Indonesia is an emerging economy, so it meets the geographic context criterion.	no	The abstract mentions "conformance checking" but does not specify quantitative performance metrics such as accuracy, sensitivity, specificity, or AUC-ROC, so it does not meet the performance metrics criterion.	no	The study focuses on breast cancer patients, which matches the population criterion. However, it uses process mining techniques rather than AI/machine learning models for treatment recommendations, and the focus is on analyzing existing treatment pathways rather than making recommendations.	Exclude	The study focuses on breast cancer treatment pathways using process mining techniques in an Indonesian healthcare context, but lacks key elements of AI-driven treatment recommendations. While the research provides insights into treatment sequences, it does not incorporate machine learning models, genomic data, or comparative performance metrics required by the screening criteria. The analysis pri…	0.9
Universal Xalqaro Ilmiy Jurnal	: The integration of artificial intelligence (AI) and cancer genomics has transformed precision oncology, enabling early detection and personalized treatment strategies. AI techniques, including machine learning and deep learning, analyze complex genomic data to uncover mutations and identify biomarkers. These approaches enhance early cancer detection through tools like liquid biopsies and optimi…	Eminov Ravshanjon, Ikromjon ugli, Universaljurnal.uz	-	-	-	0	-	no	There is no mention of patient numbers or real-world validation in the abstract.	no	There is no explicit mention of a comparison between AI recommendations and standard clinical decision-making practices.	yes	The abstract provides strong evidence of genomic data integration, explicitly mentioning "cancer genomics" and "complex genomic data".	no	There is no mention of emerging economies or geographic context in the abstract.	no	No specific performance metrics are mentioned in the abstract.	no	The abstract discusses AI in cancer broadly, not specifically breast cancer. While it mentions treatment recommendations, it is in a general context, not specific to breast cancer patients.	Exclude	The abstract discusses AI and cancer genomics broadly, but fails to meet most specific screening criteria, including breast cancer focus, geographic context, comparative analysis, performance metrics, and clinical validation. Only the genomic data integration criterion is clearly satisfied, indicating the paper is a general overview rather than a targeted research study meeting the detailed requi…	0.5
Making Sense of Genetic Information: The Promising Evolution of Clinical Stratification and Precision Oncology Using Machine Learning	Precision medicine is a medical approach to administer patients with a tailored dose of treatment by taking into consideration a person’s variability in genes, environment, and lifestyles. The accumulation of omics big sequence data led to the development of various genetic databases on which clinical stratification of high-risk populations may be conducted. In addition, because cancers are gener…	Mahaly Baptiste, Sarah Shireen Moinuddeen, Courtney Lace Soliz, Hashimul Ehsan, G. Kaneko	10.3390/genes12050722	https://doi.org/10.3390/genes12050722	Genes	7	2021	no	There is no mention of patient numbers or real-world validation, and the paper appears to be more theoretical/review-focused.	maybe	There is no explicit mention of comparing AI recommendations with standard clinical practices, and as a review paper, it's unclear if such comparisons are discussed.	yes	The paper has a strong focus on genomic data integration, explicitly mentioning "multi-omics big data" and genetic information, as well as discussing SNPs and genetic databases.	no	There is no mention of emerging economies or geographic context in the abstract, and the paper does not indicate any specific geographic focus.	maybe	There is no mention of specific performance metrics, and as a review paper, it's unclear if these are discussed.	maybe	The paper discusses AI/ML in cancer treatment, including breast cancer, but it appears to be a review paper rather than a primary study. While it mentions treatment recommendations, it's not clear if it specifically focuses on treatment recommendations.	Exclude	A review paper exploring machine learning and precision oncology in breast cancer, with strong genomic data integration but lacking specific geographic context, clinical validation, and detailed performance metrics. While addressing AI applications in cancer treatment, the abstract does not provide clear evidence of comparative analysis or treatment recommendation specifics. The broad theoretical…	1.7
Integration of artificial intelligence and precision oncology in Latin America	Next-generation medicine encompasses different concepts related to healthcare models and technological developments. In Latin America and the Caribbean, healthcare systems are quite different between countries, and cancer control is known to be insufficient and inefficient considering socioeconomically discrepancies. Despite advancements in knowledge about the biology of different oncological dis…	Liliana Sussman, J. Garcia-Robledo, C. Ordóñez-Reyes, Yency Forero, Andrés Mosquera, A. Ruíz-Patiño, D. Chamorro, A. Cardona	10.3389/fmedt.2022.1007822	https://doi.org/10.3389/fmedt.2022.1007822	Frontiers in Medical Technology	10	2022	no	There is no mention of patient numbers or real-world validation. The paper appears to be a review paper rather than a primary research study.	no	There is no mention of comparing AI recommendations with standard clinical practices.	maybe	The paper mentions "molecular biology" and "personalized medicine" but does not specifically detail genomic data integration. The information is too vague to confirm this criterion is met.	yes	The paper clearly focuses on Latin America and the Caribbean, which are emerging economies. It explicitly discusses healthcare systems and challenges in these regions.	no	There is no mention of specific quantitative performance metrics. The paper only makes general references to "improving performance".	no	The abstract discusses AI in cancer care broadly, not specifically breast cancer. While it mentions treatment recommendations, it's in a general context, not focused on breast cancer patients.	Exclude	The abstract discusses AI in cancer care across Latin America and the Caribbean, meeting the geographic context criterion, but fails to provide specific details about breast cancer treatment recommendations, genomic data integration, comparative analysis, performance metrics, or clinical validation. While offering a broad overview of AI's potential in cancer care, the paper lacks the precise tech…	0.9
MRI radiogenomics for intelligent diagnosis of breast tumors and accurate prediction of neoadjuvant chemotherapy responses-a review	This paper aims to overview multidimensional mining algorithms in relation to Magnetic Resonance Imaging (MRI) radiogenomics for computer aided detection and diagnosis of breast tumours. The work also aims to address a new problem in radiogenomics mining: how to combine structural radiomics information with non-structural genomics information for improving the accuracy and efficacy of Neoadjuvant…	Xiaoxia Yin, S. Hadjiloucas, Yanchun Zhang, Zhihong Tian	10.1016/j.cmpb.2021.106510	https://doi.org/10.1016/j.cmpb.2021.106510	Comput. Methods Programs Biomed.	23	2021	no	The abstract doesn't mention the number of patients or specify whether real-world data was used. While it discusses MRI scans and clinical applications, there's no indication of the scale of validation.	no	The abstract doesn't explicitly mention a comparison between AI recommendations and standard clinical practices. While it discusses prediction accuracy, it doesn't specify comparison with existing methods.	yes	The paper strongly meets this criterion. It explicitly discusses combining "structural radiomics information with non-structural genomics information" and mentions "radiogenomics datasets" multiple times. The integration of genomic data is a central focus.	no	The abstract provides no information about geographic context or whether the study includes data from emerging economies.	no	While the abstract mentions "accuracy and efficacy," it doesn't explicitly state specific performance metrics like accuracy, sensitivity, or AUC-ROC. The paper appears to be more methodological in nature.	maybe	The paper focuses on breast cancer and AI/machine learning models, specifically for tumor detection and NAC response prediction. However, it's not explicitly focused on treatment recommendations, though NAC response prediction is related.	Exclude	The study demonstrates strong integration of genomic data in breast cancer analysis using advanced machine learning techniques, with a focus on radiogenomics and AI-driven tumor detection. While the research shows promising methodological approaches for combining imaging and genomic datasets, it lacks clear evidence of clinical validation, comparative analysis, and specific performance metrics. T…	2.7
Molecular Subtypes and Mechanisms of Breast Cancer: Precision Medicine Approaches for Targeted Therapies	Simple Summary This review focuses on breast cancer, a common disease that remains difficult to treat due to its heterogeneity and resistance to therapy. Here, we aim to examine the different molecular subtypes of breast cancer and how their differences impact treatment success. Moreover, we highlight that combining therapies, rather than using a single drug, can be more effective in overcoming r…	Eduarda Carvalho, S. Canberk, Fernando Schmitt, Nuno Vale	10.3390/cancers17071102	https://doi.org/10.3390/cancers17071102	Cancers	0	2025	no	There is no mention of patient numbers or real-world data validation, as the paper appears to be a review rather than a clinical validation study.	no	There is no mention of comparing AI recommendations with standard clinical practices, as the paper appears to be a review of treatment strategies rather than a comparative analysis.	no	The paper mentions "single-cell sequencing" and "molecular subtypes", but this appears to be in the context of general research rather than AI model integration.	maybe	The abstract makes no mention of geographic context or emerging economies, so it cannot be determined if this criterion is met.	no	There is no mention of any quantitative performance metrics, as the paper appears to be qualitative in nature.	no	The paper focuses on breast cancer, which matches the population criterion. However, it does not appear to investigate AI/machine learning models for treatment recommendations, as the focus seems to be on molecular subtypes and combination therapies in general.	Exclude	The abstract describes a review of breast cancer treatment strategies focusing on molecular subtypes and combination therapies, but lacks specific elements related to AI/machine learning models, geographic context, or clinical validation. None of the key screening criteria for AI-driven treatment recommendations are substantively addressed, rendering the paper misaligned with the specified resear…	0.5
The Role of High-Quality APIs in Breast Cancer Treatment: Advancing Personalized Approaches and Regulatory Frameworks	Aim: To discuss the development and manufacturing of high-quality active pharmaceutical ingredients for breast cancer treatment focusing on how their efficiencies can be improved through personalized medicine and regulatory excellence. Problem Statement: Breast cancer is known as the most prominent global menace among women and a foremost source of cancer-related mortality. Orthodox treatments, s…	K. Adeyemo	10.9734/cjast/2025/v44i44512	https://doi.org/10.9734/cjast/2025/v44i44512	Current Journal of Applied Science and Technology	0	2025	no	The paper does not evaluate clinical applicability using real-world data from at least 50 patients. It is a literature review rather than an empirical study.	no	The paper does not include a comparison between AI recommendations and standard clinical decision-making practices. It is a general review of breast cancer treatment without such a comparative analysis.	no	While the paper mentions "genomic technique to drug development," it does not discuss the integration of genomic data in AI models. The genomic data integration is only briefly mentioned in the context of drug development.	no	The paper does not include data from or focus on applications in emerging economies. It appears to be a general review without a specific geographic focus.	no	The paper does not report any quantitative performance metrics, such as accuracy, sensitivity, specificity, or AUC-ROC. It is a review article without specific performance evaluations.	no	The paper does not investigate AI/machine learning models for treatment recommendations specifically in breast cancer patients. Instead, it focuses on pharmaceutical ingredients and personalized medicine in general.	Exclude	The systematic review criteria for AI-driven breast cancer treatment recommendations were comprehensively unmet by this abstract, which focuses on pharmaceutical ingredients and personalized medicine without addressing machine learning models, geographic context, genomic data integration, comparative analysis, performance metrics, or clinical validation. The paper fundamentally diverges from the …	0.1
A Review of AI-Based Radiomics and Computational Pathology Approaches in Triple-Negative Breast Cancer: Current Applications and Perspectives.	Breast cancer is one of the most common and deadly cancers worldwide. Approximately, 20% of all breast cancers are characterized as triple negative (TNBC). TNBC typically is associated with a poorer prognosis relative to other breast cancer subtypes. Due to its aggressiveness and lack of response to hormonal therapy, conventional cytotoxic chemotherapy is the usual treatment; however, this treatm…	Germán Corredor, Satvika Bharadwaj, T. Pathak, V. Viswanathan, P. Toro, A. Madabhushi	10.1016/j.clbc.2023.06.004	https://doi.org/10.1016/j.clbc.2023.06.004	Clinical Breast Cancer	13	2023	no	The abstract does not mention any patient numbers or real-world validation, and appears to be a review paper rather than a primary validation study, so it does not meet this criterion.	maybe	The abstract mentions "supporting clinical decision making" but does not explicitly describe comparisons between AI and standard practices. It suggests potential for identifying patients who may benefit from different treatments, but does not clearly indicate a comparative analysis, so the match is unclear or weak.	no	The abstract focuses on radiology and histopathological images, and does not explicitly mention the integration of genomic data, so it does not meet this criterion.	no	The abstract does not mention any specific geographic context or focus on emerging economies, so it does not meet this criterion.	no	The abstract does not mention any specific performance metrics, and while it discusses "potential" and "opportunities," it does not indicate reporting of quantitative metrics, so it does not meet this criterion.	maybe	The paper focuses on breast cancer (specifically TNBC) and AI applications, which aligns with the population and intervention criteria. However, the paper appears to be more of a review/overview rather than a primary study implementing AI models, so it only partially matches this criterion.	Exclude	The manuscript presents an overview of AI applications in triple negative breast cancer, focusing on radiological and histopathological image analysis, but lacks specific details on genomic data integration, performance metrics, and clinical validation. While addressing AI's potential in breast cancer treatment, the paper does not meet several key screening criteria, particularly around comparati…	0.9
Mutational signatures for breast cancer diagnosis using artificial intelligence	Abstract Background Breast cancer is the most common female cancer worldwide. Its diagnosis and prognosis remain scanty, imprecise, and poorly documented. Previous studies have indicated that some genetic mutational signatures are suspected to lead to progression of various breast cancer scenarios. There is paucity of data on the role of AI tools in delineating breast cancer mutational signatures…	Patrick Odhiambo, Harrison Okello, A. Wakaanya, C. Wekesa, P. Okoth	10.1186/s43046-023-00173-4	https://doi.org/10.1186/s43046-023-00173-4	Journal of the Egyptian National Cancer Institute	3	2023	no	There is no mention of patient numbers or real-world validation. The study appears to be primarily computational/theoretical, so it fails to meet this criterion.	no	There is no clear comparison between AI recommendations and standard clinical practices. The study appears to be primarily analytical rather than comparative, so it fails to meet this criterion.	yes	The study has a strong focus on genomic data, including genetic mutational signatures, and uses tools like Cytoscape, Phenolyzer, and Geneshot to analyze genetic mutations. Therefore, it meets this criterion.	no	There is no mention of geographic context or focus on emerging economies in the abstract, so it cannot be determined if this criterion is met.	no	There is no mention of quantitative performance metrics. The results focus on identifying genetic signatures rather than model performance, so it fails to meet this criterion.	maybe	The study focuses on breast cancer and uses AI models, but it appears to focus more on genetic signature analysis rather than treatment recommendations. Therefore, it does not clearly meet this criterion.	Exclude	The study explores AI-driven genetic signature analysis in breast cancer using computational tools, but falls short of meeting most screening criteria related to treatment recommendations, clinical validation, and comparative analysis. While demonstrating strong genomic data integration, the research lacks quantitative performance metrics, geographic context, and real-world patient validation. Th…	0.9
Abstract P3-13-09: Personalized therapy in breast cancer: Brazilian experience	INTRODUCTION Cancer biology is characterised by genomic alterations. There is an ongoing revolution in cancer research due to the emergence of novel technologies based on next generation sequencing (NGS). OBJECTIVES To identify abnormalities in individual patients with the aim of providing targeted therapy matched to individuals genomic alterations. METHODS From April 2013, to February 2014, we i…	R. Moreira, M. Alessandretti, A. Buzaid, M. Cruz	10.1158/1538-7445.SABCS14-P3-13-09	https://doi.org/10.1158/1538-7445.SABCS14-P3-13-09	-	0	2015	no	The study includes only 14 patients, which is below the required minimum of 50 patients. While it uses real-world data, the sample size is too small.	no	No comparison between AI recommendations and standard clinical practices is mentioned. The study only reports on genomic findings and treatment responses.	maybe	The study uses NGS to analyze 236 cancer-related genes, but this genomic data is not used in an AI model.	yes	The study is from Brazil, which is an emerging economy, and this is explicitly mentioned as a "Brazilian experience".	no	While some numerical results are reported (e.g., 85.7% of patients with actionable alterations), these are not performance metrics for an AI system.	no	The study focuses on breast cancer patients, but does not specifically investigate AI/machine learning models for treatment recommendations. It uses NGS for genomic analysis, but does not mention AI-based treatment recommendations.	Exclude	The study focuses on genomic analysis of breast cancer using next-generation sequencing in a Brazilian context, but lacks critical elements of AI/machine learning research. Despite providing insights into genomic alterations, the research fails to meet key screening criteria including AI model development, comparative analysis, and performance metrics. The small sample size of 14 patients further…	0.5
Clinical Decision Support Systems in Breast Cancer: A Systematic Review	Breast cancer is the most frequently diagnosed cancer in women, with more than 2.1 million new diagnoses worldwide every year. Personalised treatment is critical to optimising outcomes for patients with breast cancer. A major advance in medical practice is the incorporation of Clinical Decision Support Systems (CDSSs) to assist and support healthcare staff in clinical decision-making, thus improv…	Claudia Mazo, C. Kearns, C. Mooney, W. Gallagher	10.3390/cancers12020369	https://doi.org/10.3390/cancers12020369	Cancers	66	2020	no	There is no mention of patient numbers or real-world validation in the paper. As a systematic review, it likely includes studies with various sample sizes, but this isn't specified.	maybe	The abstract mentions examining "varying degrees of subjectivity in clinical practice", but it doesn't explicitly state a comparison between AI recommendations and standard practices.	no	There is no explicit mention of genomic data integration in the paper. The abstract discusses "personalised treatment" but doesn't specify if this includes genomic data.	no	There is no mention of emerging economies or geographic focus in the paper. The abstract discusses breast cancer globally but doesn't specify any particular geographic context.	no	There is no mention of specific performance metrics in the paper. The paper appears to be a systematic review of CDSSs rather than a primary study reporting metrics.	maybe	The paper focuses on breast cancer and Clinical Decision Support Systems (CDSS), but it's not explicitly clear if these CDSSs use AI/machine learning specifically. The abstract suggests a broader review of CDSSs without specifying the technology type.	Exclude	The systematic review of Clinical Decision Support Systems in breast cancer lacks specific focus on AI/machine learning models, genomic data integration, and performance metrics. While addressing personalized treatment approaches, the study does not meet key screening criteria related to technological specificity, geographic context, and quantitative validation. The broad overview of decision sup…	0.9
Selection and Application of Targeted Therapy in Breast Cancer	Breast cancer remains a major global health problem, with high mortality and morbidity rates among women worldwide. Breast cancer has diverse molecular and genetic characteristics and therefore requires personalized treatment strategies to improve patient prognosis. Targeted therapies have become the cornerstone of breast cancer treatment, targeting molecular signaling pathways and receptors invo…	Lilian Shen	10.54097/d1ewve49	https://doi.org/10.54097/d1ewve49	Highlights in Science Engineering and Technology	0	2024	no	No mention of patient numbers or real-world data validation. The paper appears to be a review rather than a clinical validation study.	no	No comparison between AI recommendations and standard clinical practices is mentioned. The paper appears to be a review of targeted therapies rather than a comparative study.	no	While the paper discusses molecular and genetic characteristics and biomarkers, it does not describe an AI model that incorporates this data. The discussion is about targeted therapies in general, not AI integration of genomic data.	no	The abstract mentions "global health problem" but does not specifically focus on or include data from emerging economies. No clear geographic focus is mentioned.	no	No quantitative performance metrics are mentioned. The paper appears to be a review rather than an empirical study with metrics.	no	The paper discusses breast cancer treatment, but does not specifically investigate AI/machine learning models for treatment recommendations. It focuses on targeted therapies and biomarkers, but not AI-driven recommendations.	Exclude	The abstract describes a review of breast cancer targeted therapies, focusing on molecular characteristics and treatment strategies, but lacks any investigation of AI/machine learning models. None of the specified screening criteria related to AI intervention, geographic context, genomic data integration, comparative analysis, performance metrics, or clinical validation are met by this paper. The…	0.1
Artificial Intelligence for Precision Oncology of Triple-Negative Breast Cancer: Learning from Melanoma	Simple Summary New technologies, particularly artificial intelligence (AI) and machine learning, enable the utilization of extensive data for personalized medicine. Future challenge involve acquiring limited biological data and extracting information for predictive models. This perspective focuses on triple-negative breast cancer (TNBC), a disease lacking specific treatment, where ongoing investi…	O. Garrone, C. A. L. La Porta	10.3390/cancers16040692	https://doi.org/10.3390/cancers16040692	Cancers	8	2024	no	There is no mention of patient numbers or real-world validation. The paper appears to be a theoretical discussion rather than an implementation study.	no	There is no mention of comparing AI recommendations with standard clinical practices. The paper appears to be theoretical/perspective rather than comparative.	no	The paper mentions "biological data" but does not specifically discuss genomic data integration. It appears to be discussing data collection in general terms.	no	There is no mention of geographic context or emerging economies, so it cannot be determined if the study includes data from emerging economies.	no	There is no mention of any quantitative performance metrics. The paper appears to be discussing potential applications rather than reporting results.	maybe	The paper discusses AI/machine learning in breast cancer (specifically TNBC), but it appears to be a perspective piece rather than a study implementing specific AI models. It does not clearly describe treatment recommendation systems.	Exclude	The perspective paper discusses AI and machine learning potential in breast cancer treatment, but lacks concrete implementation details, performance metrics, and clinical validation. While touching on relevant topics like immunotherapy and personalized medicine, the abstract fails to meet most systematic review screening criteria, particularly around specific AI model development, geographic cont…	0.5
MRI-based artificial intelligence models for post-neoadjuvant surgery personalization in breast cancer: a narrative review of evidence from Western Pacific	Breast magnetic resonance imaging (MRI) is the most sensitive imaging method for diagnosing breast cancer and assessing treatment response. Artificial intelligence (AI) and radiomics offer new opportunities to identify patterns in imaging data, supporting personalized post-neoadjuvant surgical decisions. This paper reviewed breast MRI-based AI models for predicting outcomes after neoadjuvant ther…	Yingyi Lin, M. Cheng, Cangui Wu, Yuhong Huang, T. Zhu, Jieqing Li, Hongfei Gao, Kun Wang	10.1016/j.lanwpc.2024.101254	https://doi.org/10.1016/j.lanwpc.2024.101254	The Lancet Regional Health - Western Pacific	1	2024	yes	The paper includes a median sample size of 152 patients and real-world data from multiple centers. This is a strong match to the criterion.	no	The abstract does not explicitly mention a comparison with standard clinical practices. The focus is on model performance against validation sets. This is not a match to the criterion.	no	There is no mention of genomic data integration in the paper. The focus appears to be solely on MRI imaging data. This is not a match to the criterion.	yes	The study explicitly focuses on the Western Pacific region, including data from China, South Korea, and Japan. This is a strong match to the criterion.	yes	The paper reports sensitivity and specificity for pCR prediction, and mentions "promising results" and "improved accuracy". This is a strong match to the criterion.	maybe	The paper focuses on breast cancer patients and AI models, but it is specifically about MRI-based prediction of treatment response, not treatment recommendations. This is a partial match to the criterion.	Exclude	A systematic review of AI models in breast cancer MRI from the Western Pacific region demonstrates strong performance in predicting treatment response, with robust sample sizes and geographic diversity. While the study provides valuable insights into AI-driven imaging analysis, it lacks genomic data integration and direct comparison with standard clinical practices, limiting its comprehensive app…	2.7
Personalized Medicine in Breast Cancer: A Systematic Review	The recent advent of "-omics" technologies have heralded a new era of personalized medicine. Personalized medicine is referred to as the ability to segment heterogeneous subsets of patients whose response to a therapeutic intervention within each subset is homogeneous. This new paradigm in healthcare is beginning to affect both research and clinical practice. The key to success in personalized me…	S. Cho, Jongsu Jeon, Seung Il Kim	10.4048/jbc.2012.15.3.265	https://doi.org/10.4048/jbc.2012.15.3.265	Journal of Breast Cancer	98	2012	no	The paper does not mention any patient numbers or real-world data validation. It appears to be a theoretical/review paper rather than a clinical validation study.	no	The paper does not mention comparing AI recommendations with standard clinical practices. It appears to be a review of statistical approaches rather than a comparative study.	maybe	The paper clearly involves genomic data ("-omics" technologies, gene signatures), but this is not in the context of an AI model.	no	The paper does not mention any geographic context or focus on emerging economies, so there is insufficient information to determine if this criterion is met.	no	The paper does not mention any specific performance metrics, and as a review paper, it may discuss these but they are not mentioned in the abstract.	no	The abstract discusses personalized medicine in breast cancer, but does not specifically mention AI/machine learning models for treatment recommendations. The paper appears to be a review of statistical approaches for gene signatures rather than an investigation of AI/ML models.	Exclude	The abstract describes a review of statistical approaches in personalized medicine for breast cancer, focusing on gene signatures and molecular biomarkers. Despite discussing genomic technologies, the paper does not meet the screening criteria related to AI/machine learning models, clinical validation, performance metrics, or comparative analysis. The study appears to be a methodological review r…	0.5
The application of artificial intelligence to drug sensitivity prediction	The development of computational methods for the prediction of effective therapeutic strategies based on the genomic information of patients is the main challenge of precision medicine. Since the 21st century, next-generation sequencing (NGS) has opened up new possibilities for personalized medicine. Extensive characterization at the molecular level for hundreds of cancer cell lines has been brou…	Hualiang Jiang, Chen Cui, Yingjia Chen, Xutong Li, Lifan Chen, X. Wan, M. Zheng, Feisheng Zhong, Xiaolong Wu, Kaixian Chen	10.1360/tb-2020-0557	https://doi.org/10.1360/tb-2020-0557	Chinese Science Bulletin	3	2020	no	While the paper mentions TCGA data from 20,000 patients, this appears to be background information. There is no indication that the study itself validates on real-world patient data. The focus seems to be on cell line data rather than clinical validation.	no	The paper does not explicitly mention comparing AI recommendations with standard clinical practices. It focuses on predictive models but does not discuss comparison with existing methods.	yes	The paper has a strong focus on genomic data integration, explicitly mentioning the use of "genomic, transcriptomic and epigenomic data" and discussing the use of multiomics data for drug response prediction.	no	The paper does not mention any geographic context or focus on emerging economies. It discusses global datasets (NCI-60, CCLE, GDSC, TCGA) but does not specify a focus on emerging economies.	no	The paper does not mention any specific performance metrics. While it discusses predictive models, it does not report any quantitative metrics.	maybe	The paper discusses AI for cancer treatment prediction broadly, but does not specifically mention breast cancer. While it discusses therapeutic strategies and drug response prediction, it is not specifically focused on treatment recommendations.	Exclude	The abstract demonstrates strong integration of genomic data in AI approaches for cancer research, but lacks specificity in breast cancer treatment recommendations and clinical validation. While discussing multiomics data and predictive models, the text fails to meet most screening criteria, including geographic context, comparative analysis, performance metrics, and real-world patient validation…	1.3
Personalizing the treatment of women with early breast cancer: highlights of the St Gallen International Expert Consensus on the Primary Therapy of Early Breast Cancer 2013	The 13th St Gallen International Breast Cancer Conference (2013) Expert Panel reviewed and endorsed substantial new evidence on aspects of the local and regional therapies for early breast cancer, supporting less extensive surgery to the axilla and shorter durations of radiation therapy. It refined its earlier approach to the classification and management of luminal disease in the absence of ampl…	A. Goldhirsch, E. Winer, A. Coates, R. Gelber, M. Piccart-Gebhart, B. Thürlimann, H. Senn, K. Albain, F. André, J. Bergh, H. Bonnefoi, Denisse Bretel-Morales, H. Burstein, F. Cardoso, M. Castiglione‐Gertsch, A. Coates, M. Colleoni, Alberto Costa, G. Curigliano, N. Davidson, A. Di Leo, B. Ejlertsen, J. Forbes, R. Gelber, M. Gnant, A. Goldhirsch, P. Goodwin, P. Goss, J. Harris, D. Hayes, C. Hudis, …	10.1093/annonc/mdt303	https://doi.org/10.1093/annonc/mdt303	Annals of Oncology	3393	2013	no	No specific patient numbers are mentioned, as this is a conference report rather than a clinical validation study.	no	While the paper discusses different approaches to treatment decisions, it is not comparing AI recommendations with standard practices. It is comparing different conventional approaches.	no	The paper discusses multi-gene molecular assays and genomic results, but this is not in the context of AI/ML models. It is about conventional genomic testing.	maybe	The paper mentions "many environments" and discusses cost/availability constraints, but it does not specifically focus on emerging economies. It only mentions this in passing regarding multi-gene assays.	no	No quantitative performance metrics are reported, as the paper focuses on expert recommendations rather than model evaluation.	no	The paper discusses breast cancer treatment recommendations, but it does not focus on AI/machine learning models. Instead, it is a conference report about expert panel recommendations.	Exclude	The conference report fundamentally lacks alignment with AI/machine learning screening criteria, failing to demonstrate an AI-driven approach to breast cancer treatment recommendations. Despite discussing genomic testing and treatment strategies, the document does not incorporate machine learning models, comparative AI analysis, performance metrics, or clinical validation using AI techniques. The…	0.1
Generative Artificial Intelligence (GAI) in Breast Cancer Diagnosis and Treatment: A Systematic Review	: This study systematically reviews the applications of generative artificial intelligence (GAI) in breast cancer research, focusing on its role in diagnosis and therapeutic development. While GAI has gained significant attention across various domains, its utility in breast cancer research has yet to be comprehensively reviewed. This study aims to fill that gap by synthesizing existing research …	Xiao Jian Tan, W. L. Cheor, Ee Meng Cheng, Chee Chin Lim, Khairul Shakir Ab Rahman	10.32604/cmc.2025.063407	https://doi.org/10.32604/cmc.2025.063407	Computers, Materials &amp; Continua	0	2025	no	The abstract does not mention the number of patients or real-world data validation. As a review paper, it may include studies with such validation, but this is not specified.	no	While the paper discusses "improving diagnostic accuracy," it does not explicitly mention comparisons between AI recommendations and standard clinical practices. As a review paper, it may contain such comparisons, but this is not clear from the abstract.	no	The abstract does not explicitly mention whether the reviewed studies incorporate genomic data. While it discusses "personalizing treatment approaches," there is no clear indication of genomic data usage.	no	The abstract mentions "geographical distribution" and "limited global collaboration" but does not specifically focus on emerging economies. It appears to be a global review without specific emphasis on emerging economies.	no	The abstract mentions "improving diagnostic accuracy" but does not specify whether the reviewed studies report quantitative performance metrics. As a review, it likely includes such metrics, but this is not explicitly stated.	maybe	The paper is a systematic review of GAI applications in breast cancer, including treatment planning, but it is not a primary study investigating specific AI models for treatment recommendations. It is a meta-level analysis of existing research.	Exclude	A systematic review of generative AI in breast cancer research reveals broad insights but lacks specific details about treatment recommendations, genomic data integration, and clinical validation. While the study explores AI applications across multiple dimensions, it does not provide clear evidence of meeting the detailed screening criteria for a focused investigation of AI-driven treatment reco…	1.3
Development of Genome-Derived Tumor Type Prediction to Inform Clinical Cancer Care.	Importance Diagnosing the site of origin for cancer is a pillar of disease classification that has directed clinical care for more than a century. Even in an era of precision oncologic practice, in which treatment is increasingly informed by the presence or absence of mutant genes responsible for cancer growth and progression, tumor origin remains a critical factor in tumor biologic characteristi…	A. Penson, Niedzica Camacho, Youyun Zheng, A. Varghese, H. Al-Ahmadie, P. Razavi, S. Chandarlapaty, Christina E. Vallejo, E. Vakiani, T. Gilewski, J. Rosenberg, M. Shady, D. Tsui, Dalicia Reales, Adam Abeshouse, Aijazuddin Syed, A. Zehir, N. Schultz, M. Ladanyi, D. Solit, D. Klimstra, D. Hyman, B. Taylor, M. Berger	10.1001/jamaoncol.2019.3985	https://doi.org/10.1001/jamaoncol.2019.3985	JAMA Oncology	84	2019	yes	The study includes a large sample size (7791 tumors in the training set, 11,644 in the independent cohort) and real-world clinical validation with 141 patients with cancers of unknown primary site.	maybe	The study compares AI predictions with conventional approaches, but this comparison is for tumor origin prediction, not treatment recommendations.	yes	The study clearly incorporates genomic data, using "targeted panel DNA sequence data" and analyzing "discrete molecular alterations and inferred features such as mutational signatures".	no	The abstract does not mention any geographic context or specify whether the data is from emerging economies.	yes	The study reports clear quantitative metrics: 73.8% accuracy in the training set, 74.1% in the independent cohort, and includes probability metrics (>95% probability for 43.5% of cases).	maybe	The study includes breast cancer patients, but the AI model is focused on predicting tumor origin rather than treatment recommendations. While treatment implications are mentioned, this is not the primary focus of the model.	Exclude	The study demonstrates strong genomic data integration and performance metrics, with comprehensive clinical validation across a large patient cohort. However, the research focuses on tumor origin prediction rather than treatment recommendations, and lacks specific geographic context from emerging economies. While methodologically robust, the study does not fully align with the targeted screening …	2.1
Utilization of Genomic Signatures for Personalized Treatment of Breast Cancer	This chapter highlights both opportunities presented by recent advances in the development of genomic-based approaches within the field of breast cancer and corresponding strategies for implementation of these techniques into clinical practice. Additionally, the development of predictive signatures specific for response to individual cytotoxic agents would provide an invaluable clinical tool to e…	P. Marcom, C. Anders, G. Ginsburg, A. Potti, J. Nevins	10.1201/9780429137723-8	https://doi.org/10.1201/9780429137723-8	Pharmacogenetics of Breast Cancer	0	2020	maybe	The paper mentions studies on "locally advanced breast cancers", but does not provide any specific patient numbers, so it is unclear if the 50-patient threshold is met.	no	While the paper mentions comparing different therapeutic regimens, it does not specifically compare AI recommendations with standard clinical practices. The comparisons discussed are between different treatment approaches.	yes	The paper clearly involves genomic data, discussing gene expression profiling, pathway signatures, and genomic-based approaches.	maybe	The paper does not mention any geographic context or focus on emerging economies, so there is insufficient information to determine if this criterion is met.	no	The paper does not mention any specific quantitative performance metrics, such as accuracy, sensitivity, specificity, or AUC-ROC.	no	The paper discusses breast cancer and treatment recommendations, but does not specifically mention AI/machine learning models. It focuses on genomic-based approaches and gene expression profiling instead.	Exclude	The abstract focuses on genomic approaches in breast cancer treatment but lacks critical elements of AI/machine learning model development, performance metrics, and comparative analysis. While genomic data integration is present, the paper does not meet key screening criteria related to AI-driven treatment recommendations, geographic context, or quantitative performance evaluation. Consequently, …	0.5
Future of biomarker evaluation in the realm of artificial intelligence algorithms: application in improved therapeutic stratification of patients with breast and prostate cancer	Clinical workflows in oncology depend on predictive and prognostic biomarkers. However, the growing number of complex biomarkers contributes to costly and delayed decision-making in routine oncology care and treatment. As cancer is expected to rank as the leading cause of death and the single most important barrier to increasing life expectancy in the 21st century, there is a major emphasis on pr…	Jenny Fitzgerald, D. Higgins, Claudia Mazo Vargas, W. Watson, C. Mooney, Arman Rahman, N. Aspell, A. Connolly, Claudia Aura Gonzalez, W. Gallagher	10.1136/jclinpath-2020-207351	https://doi.org/10.1136/jclinpath-2020-207351	Journal of Clinical Pathology	26	2021	no	There is no mention of patient numbers or real-world validation. The paper appears to be a review of potential applications rather than a validation study.	no	There is no explicit mention of comparing AI recommendations with standard clinical practices. The paper appears to be a review of potential applications rather than a comparative study.	maybe	The abstract mentions "transcriptomic analysis" and integration with AI-based image analysis, but it's discussed as a potential application rather than an implemented system.	no	There is no mention of emerging economies or geographic focus in the abstract. The paper discusses cancer care broadly without specifying any geographic context.	no	There is no mention of specific performance metrics. The paper appears to be descriptive rather than presenting quantitative results.	maybe	The paper discusses AI/machine learning in cancer, specifically mentioning breast cancer, but it appears to be a review paper rather than a primary study investigating specific treatment recommendations. The focus seems broader, covering detection, quantification, classification, prognosis, and prediction.	Exclude	The abstract describes a review of AI applications in cancer care, focusing on digital pathology and potential integrative approaches, but lacks specific details about treatment recommendations, geographic context, comparative analysis, performance metrics, and clinical validation. While touching on relevant topics like genomic data integration and breast cancer, the paper does not meet the major…	0.9
AI-enhanced breast imaging: Where are we and where are we heading?	Significant advances in imaging analysis and the development of high-throughput methods that can extract and correlate multiple imaging parameters with different clinical outcomes have led to a new direction in medical research. Radiomics and artificial intelligence (AI) studies are rapidly evolving and have many potential applications in breast imaging, such as breast cancer risk prediction, les…	A. Bitencourt, Isaac Daimiel Naranjo, Roberto Lo Gullo, Carolina Rossi Saccarelli, K. Pinker	10.1016/j.ejrad.2021.109882	https://doi.org/10.1016/j.ejrad.2021.109882	European Journal of Radiology	52	2021	maybe	There is no mention of patient numbers or real-world validation. As a review paper, it may include such studies, but this is not specified.	maybe	There is no explicit mention of comparing AI recommendations with standard clinical practices. As a review paper, it may include such comparisons, but this is not clear from the abstract.	maybe	The paper mentions "radiogenomics" but does not clearly indicate if genomic data is integrated into the AI models. It appears to focus more on imaging data than genomic data.	no	There is no mention of geographic context or emerging economies, so it cannot be determined if the review includes studies from emerging economies.	maybe	There is no mention of specific performance metrics. As a review paper, it may discuss these, but they are not mentioned in the abstract.	maybe	The paper discusses AI in breast imaging and mentions treatment response prediction, but it appears to be a review paper rather than a primary study of AI models for treatment recommendations. It does not specifically focus on treatment recommendations.	Exclude	The abstract describes a review of AI applications in breast imaging, but lacks specific details about treatment recommendations, geographic context, and clinical validation. While touching on AI's potential in breast cancer imaging, the paper does not provide clear evidence of meeting the required screening criteria for a focused study on AI-driven treatment recommendations.	1.3
Moving toward precision medicine to predict drug sensitivity in patients with metastatic breast cancer	Tumor heterogeneity represents a major challenge in breast cancer, being associated with disease progression and treatment resistance. Precision medicine has been extensively applied to dissect tumor heterogeneity and, through a deeper molecular understanding of the disease, to personalize therapeutic strategies. In the last years, technological advances have widely improved the understanding of …	M. Bottosso, F. Mosele, S. Michiels, P. Cournéde, S. Dogan, C. Labaki, F. André, Prof. Fabrice André	10.1016/j.esmoop.2024.102247	https://doi.org/10.1016/j.esmoop.2024.102247	ESMO Open	10	2024	no	While the paper discusses clinical applications, it does not mention any specific validation with patient data, and there is no mention of sample size or real-world data evaluation, so this criterion is not met.	no	The abstract does not mention any comparison between AI recommendations and standard clinical practices, so this criterion is not met.	maybe	The paper strongly focuses on genomic analyses and molecular understanding, but it appears to be a review of precision medicine approaches rather than a specific AI implementation. While genomic data is central to the paper, it's not in the context of AI models.	no	The abstract makes no mention of geographic context or emerging economies, so this criterion is not addressed at all.	no	No quantitative performance metrics are mentioned in the abstract, and the paper appears to be a review rather than an empirical study, so this criterion is not met.	no	The paper focuses on breast cancer patients and discusses precision medicine approaches, but it does not specifically mention AI/machine learning models for treatment recommendations. This is a significant miss on a core criterion.	Exclude	The abstract describes a review of precision medicine in breast cancer, focusing on genomic approaches, but lacks specific elements required by the screening criteria such as AI/machine learning implementation, geographic context, comparative analysis, performance metrics, and clinical validation. Despite discussing molecular oncology and treatment strategies, the paper does not meet the core req…	0.5
Artificial Intelligence Can Cut Costs While Maintaining Accuracy in Colorectal Cancer Genotyping	Rising cancer care costs impose financial burdens on health systems. Applying artificial intelligence to diagnostic algorithms may reduce testing costs and avoid wasteful therapy-related expenditures. To evaluate the financial and clinical impact of incorporating artificial intelligence-based determination of mismatch repair/microsatellite instability status into the first-line metastatic colorec…	Alec J. Kacew, G. Strohbehn, Loren Saulsberry, N. Laiteerapong, N. Cipriani, Jakob Nikolas Kather, A. Pearson	10.3389/fonc.2021.630953	https://doi.org/10.3389/fonc.2021.630953	Frontiers in Oncology	38	2021	yes	The study uses a large sample size (N = 32,549) based on real-world data from Medicare, which meets the clinical validation criteria.	yes	The study includes a clear comparison between AI recommendations and standard clinical practices, comparing eight different testing strategies including AI and traditional methods, which meets the comparative analysis criteria.	yes	The study does incorporate genomic data through mismatch repair/microsatellite instability status, using next-generation sequencing and other genomic testing methods, which meets the genomic data integration criteria.	no	The study uses data from the United States and does not mention any focus on emerging economies, which does not meet the geographic context criteria.	yes	The study reports diagnostic accuracy (97%) and includes cost metrics and time to treatment initiation, which meets the performance metrics criteria.	no	The study focuses on colorectal cancer, not breast cancer, which is a clear mismatch with the specified population and intervention criteria.	Exclude	The study focuses on colorectal cancer AI diagnostic strategies in the United States, which fundamentally conflicts with the specified screening criteria of breast cancer and emerging economies. While the research demonstrates robust methodological rigor with comprehensive genomic data integration, comparative analysis, performance metrics, and clinical validation, the core population and geograp…	0.1
Advancement of prognostic models in breast cancer: a narrative review.	Objective To provide a reference for clinical work and guide the decision-making of healthcare providers and end-users, we systematically reviewed the development, validation and classification of classical prognostic models for breast cancer. Background Patients suffering from breast cancer have different prognosis for its high heterogeneity. Accurate prognosis prediction and risk stratification…	Ningning Min, Yufan Wei, Yiqiong Zheng, Xiru Li	10.21037/gs-21-441	https://doi.org/10.21037/gs-21-441	Gland surgery	16	2021	no	The abstract doesn't specify the number of patients included in the reviewed studies. While it mentions "internal and/or external verifications," there's no indication of the sample size.	no	While the paper discusses validation of models, it doesn't explicitly compare AI recommendations with standard clinical practices. The focus is on reviewing different types of prognostic models rather than comparing them directly.	yes	The paper explicitly mentions genomic assays and gene-expression data, and discusses models that incorporate both clinical variables and genomics information.	no	The abstract does not mention any specific geographic focus or emerging economies. There is no indication that the review specifically includes or excludes data from emerging economies.	maybe	The abstract mentions "discrimination, calibration, overall performance" but doesn't specify exact metrics. As a systematic review, it likely includes studies with these metrics, but they're not explicitly detailed.	maybe	The paper focuses on breast cancer patients, which matches the population criterion. However, this is a systematic review of prognostic models rather than a primary study of AI/ML treatment recommendations. While ML methods are mentioned, they're discussed as part of a broader review of prognostic models.	Exclude	A systematic review of breast cancer prognostic models that partially addresses some screening criteria, with strong integration of genomic data but lacking specific focus on AI treatment recommendations. The study fails to meet key requirements such as geographic context, comparative analysis, and clear performance metrics, significantly reducing its alignment with the screening criteria. While …	0.9
Precision medicine in breast cancer: reality or utopia?	Many cancers, including breast cancer, have demonstrated prognosis and support advantages thanks to the discovery of targeted therapies. The advent of these new approaches marked the rise of precision medicine, which leads to improve the diagnosis, prognosis and treatment of cancer. Precision medicine takes into account the molecular and biological specificities of the patient and their tumors th…	A. Bettaieb, C. Paul, S. Plenchette, Jingxuan Shan, L. Chouchane, F. Ghiringhelli	10.1186/s12967-017-1239-z	https://doi.org/10.1186/s12967-017-1239-z	Journal of Translational Medicine	59	2017	no	No mention of patient numbers or real-world validation is made in the abstract. The abstract appears to be a review of precision medicine rather than a clinical study.	no	No comparison between AI recommendations and standard clinical practices is mentioned in the abstract. The abstract only broadly discusses precision medicine approaches.	maybe	The abstract discusses molecular genetics platforms and high-speed sequencers, and mentions genetic mutations and their analysis. While this suggests genomic data is relevant, it is not in the context of an AI model.	no	The abstract does not mention any geographic context or focus on emerging economies, so this criterion is not met based on the available information.	no	No quantitative performance metrics are reported in the abstract. The discussion remains qualitative about treatment advantages.	no	The abstract discusses breast cancer and precision medicine, but does not specifically mention AI/machine learning models for treatment recommendations. This is a critical missing element that significantly reduces the likelihood of inclusion.	Exclude	The abstract discusses precision medicine in breast cancer but lacks specific focus on AI/machine learning models for treatment recommendations. Critical screening criteria related to AI intervention, geographic context, comparative analysis, performance metrics, and clinical validation are not addressed. Consequently, the paper does not meet the required screening standards for inclusion.	0.5
Predicting Distant Recurrences in Invasive Breast Carcinoma Patients Using Clinicopathological Data: A cross-institutional and AI-based study	Breast cancer ranks second in the most common cancer in women worldwide with 30% of cases resulting into recurrence of the disease at distant organs post the treatment. While clinicians have utilized several clinicopathological measurements for prediction of distant recurrences in invasive breast carcinoma (IBC), none of those studies have showcased the potential of combining clinicopathological …	Shrey Sukhadia, K. Muller, Adrienne A Workman, Shivashankar H. Nagaraj	10.1101/2023.04.16.537076	https://doi.org/10.1101/2023.04.16.537076	bioRxiv	0	2023	maybe	The study uses data from two institutions, but the sample size is not specified.	maybe	The study compares different ML models (RF, SVC, MLP), but it does not compare AI recommendations with standard clinical practices.	no	The abstract only mentions clinicopathological measurements, and there is no explicit mention of genomic data integration.	no	The study uses data from Duke University and Dartmouth Hitchcock Medical Center, but there is no mention of emerging economies.	yes	The study reports AUC ranging 0.75-1.0 and includes statistical significance (p<0.002).	maybe	The study focuses on breast cancer patients and uses AI/ML models, but it is focused on predicting distant recurrence rather than treatment recommendations.	Exclude	The study demonstrates machine learning techniques for predicting breast cancer recurrence using clinicopathological measurements, with strong performance metrics across two institutions. However, the research lacks focus on treatment recommendations, emerging economies context, and genomic data integration, limiting its alignment with the specified screening criteria. While methodologically soun…	2.1
Tapping into the Formalin-Fixed Paraffin-Embedded (FFPE) Tissue Gold Mine for Individualization of Breast Cancer Treatment	This chapter describes the progress that has been made in greatly expanding the use of formalin-fixed, paraffin-embedded (FFPE) tumor specimens for several genomic-based applications that will greatly increase our ability to tap into this gold mine and extract the biomarker and genomic data nuggets that will improve cancer prognosis, diagnosis, and treatment. FFPE tissue samples, a vast archive o…	M. Abramovitz, B. Leyland-Jones	10.1201/9780429137723-17	https://doi.org/10.1201/9780429137723-17	Pharmacogenetics of Breast Cancer	0	2020	no	While the abstract mentions FFPE samples from randomized trials, it does not specify the number of patients. The focus appears to be on methodological description rather than clinical validation.	no	The abstract does not mention comparing AI recommendations with standard clinical practices. The focus is on describing genomic analysis techniques rather than comparing decision-making approaches.	maybe	The abstract heavily focuses on genomic data, including genetic variations and array comparative genomic hybridization. However, this is not in the context of an AI model.	no	The abstract does not mention emerging economies or any specific geographic context. It appears to be discussing FFPE samples in general without a geographic focus.	no	The abstract does not mention any quantitative performance metrics. It is descriptive of methods rather than reporting specific performance results.	no	The abstract discusses breast cancer and genomic analysis, but does not specifically mention AI/machine learning models for treatment recommendations. The focus appears to be more on understanding cancer biology rather than treatment recommendations.	Exclude	The abstract focuses on genomic analysis techniques for breast cancer using FFPE samples, but lacks specific elements related to AI/machine learning treatment recommendations. Despite discussing genomic data and breast cancer, the text does not address key screening criteria such as AI model development, geographic context, comparative analysis, performance metrics, or clinical validation. Conseq…	0.5
Abstract CN05-02: From the cancer landscape to personalized treatment	While many oncogenic drivers and drug resistance mechanisms have been discovered, it is generally unclear how these mechanisms interact to induce sensitivity or resistance in a cell line for a particular drug. To systematically unravel these mechanisms, we developed a combined computational and experimental approach based on high throughput datasets and show these can be employed to predict respo…	L. Wessels, B. Thijssen, Kathy Jastrzebski, R. Beijersbergen	10.1158/1535-7163.TARG-15-CN05-02	https://doi.org/10.1158/1535-7163.TARG-15-CN05-02	-	0	2015	no	The study uses 30 breast cancer cell lines, not patient data, and there is no mention of real-world clinical validation. Therefore, it does not meet this criterion.	no	The study does not include an explicit comparison between AI recommendations and standard clinical decision-making practices. The focus is on comparing model predictions with experimental data, so it does not meet this criterion.	yes	The study does incorporate genomic data (DNA, RNA, and protein level characterization) and uses this data to construct Bayesian models for drug response prediction, meeting this criterion.	no	The abstract does not mention any geographic context or focus on applications in emerging economies, so it is not possible to determine if this criterion is met based on the available information.	no	While the study mentions "systematic, quantitative understanding," it does not explicitly report standard performance metrics such as accuracy, sensitivity, specificity, or AUC-ROC. The abstract does not specify these performance metrics, so it does not clearly meet this criterion.	no	The study focuses on breast cancer cell lines and drug response prediction, but it is primarily a laboratory study using cell lines rather than a clinical treatment recommendation system. Therefore, it does not meet the criterion of investigating AI/machine learning models for treatment recommendations specifically in breast cancer patients.	Exclude	A laboratory-based study using breast cancer cell lines to predict drug response through Bayesian modeling, which incorporates genomic data but lacks clinical validation, patient-level analysis, and standard performance metrics. The research focuses on fundamental drug response mechanisms rather than clinical treatment recommendations, and does not meet most of the specified screening criteria fo…	0.9
Innovations in Artificial Intelligence-Driven Breast Cancer Survival Prediction: A Narrative Review	This narrative review explores the burgeoning field of Artificial Intelligence (AI)-driven Breast Cancer (BC) survival prediction, emphasizing the transformative impact on patient care. From machine learning to deep neural networks, diverse models demonstrate the potential to refine prognosis accuracy and tailor treatment strategies. The literature underscores the need for clinician integration a…	Mehwish Mooghal, Saad Nasir, Aiman Arif, W. Khan, Yasmin Abdul Rashid, L. Vohra	10.1177/11769351241272389	https://doi.org/10.1177/11769351241272389	Cancer Informatics	0	2024	no	The abstract does not mention any specific patient numbers or real-world validation, and as a narrative review, it likely doesn't include original clinical validation.	maybe	While the abstract mentions "refine prognosis accuracy," it doesn't explicitly describe comparisons with standard clinical practices, so this information is unclear from the abstract.	no	The abstract does not mention any use of genomic data, and there is no indication that genomic information is incorporated into the AI models.	yes	The abstract explicitly mentions LMICs and discusses bridging healthcare disparities, which clearly meets the geographic context criterion.	no	The abstract does not mention any specific quantitative performance metrics, and while it discusses "accuracy," it's in general terms without specific measures.	no	The abstract discusses AI in breast cancer, but focuses on survival prediction rather than treatment recommendations, which is a significant mismatch with the criterion that specifically requires treatment recommendations.	Exclude	A narrative review exploring AI in breast cancer survival prediction falls short of meeting most screening criteria, particularly around treatment recommendations, genomic data integration, and performance metrics. While the study highlights potential applications in low- and middle-income countries, it lacks the specific quantitative and clinical validation elements required by the screening fra…	0.9
Standard and Genomic Tools for Decision Support in Breast Cancer Treatment.	Over the past few decades, comprehensive characterization of the cancer genome has elucidated pathways that drive cancer and mechanisms of resistance to therapy and provided important insights for development of new therapies. These advances have resulted in the development of prognostic and predictive tools for use in clinical settings, which can assist clinicians and patients in making informed…	N. L. Henry, Philippe Bédard, A. DeMichele	10.1200/EDBK_175617	https://doi.org/10.1200/EDBK_175617	American Society of Clinical Oncology educational book. American Society of Clinical Oncology. Annual Meeting	1	2017	no	While the paper discusses clinical applications, it does not specify the number of patients involved, and there is no clear indication of real-world validation with 50+ patients.	no	The paper discusses comparing genomic tools with "standard clinicopathologic data", but this is not specifically comparing AI recommendations with clinical practices.	maybe	The paper heavily focuses on genomic data and its integration into treatment decisions, discussing "multiparameter genomic assays" and "next-generation sequencing". However, this is not in the context of AI models.	no	The abstract does not mention any geographic focus or emerging economies, and there is no indication of data from or applications in specific regions.	no	The abstract mentions "clinical validity and utility" but does not specifically mention quantitative performance metrics such as accuracy, sensitivity, specificity, or AUC-ROC.	no	The paper focuses on breast cancer patients and discusses treatment recommendations, but it does not specifically investigate AI/machine learning models. It discusses genomic tools and assays, but not AI-based approaches.	Exclude	The abstract describes genomic tools in breast cancer treatment but lacks specific focus on AI/machine learning models, failing to meet the primary screening criteria. While discussing genomic data and treatment recommendations, the paper does not provide evidence of AI-driven decision-making, comparative analysis, performance metrics, or clinical validation with AI models. Consequently, the abst…	0.5
Artificial Intelligence in Breast Imaging: Opportunities, Challenges, and Legal–Ethical Considerations	This review explores the transformative impact of artificial intelligence (AI) in breast imaging, driven by a global rise in breast cancer cases. Propelled by deep learning techniques, AI shows promise in refining diagnostic processes, yet adoption rates vary. Its ability to manage extensive datasets and process multidimensional information holds potential for advancing precision medicine in brea…	Irmak Durur Subasi, Ş.Barış Özçelik	10.5152/eurasianjmed.2023.23360	https://doi.org/10.5152/eurasianjmed.2023.23360	Eurasian Journal of Medicine	3	2023	no	There is no mention of patient numbers or real-world validation in the paper. Therefore, it does not meet the criterion of evaluating clinical applicability using real-world data from at least 50 patients.	no	While the paper discusses AI's role, it does not explicitly mention comparing AI recommendations with standard clinical practices. Therefore, it does not clearly meet the criterion of including a comparison between AI recommendations and standard clinical decision-making practices.	no	There is no mention of genomic data or genetic information integration in the paper. Therefore, it does not meet the criterion of the AI model incorporating genomic data in its analysis or decision-making process.	no	The abstract mentions "global rise" and "nations" but does not specifically focus on emerging economies. Therefore, it does not clearly meet the criterion of including data from or focusing on applications in emerging economies.	no	There is no mention of specific quantitative performance metrics in the paper. Therefore, it does not meet the criterion of reporting quantitative performance metrics (such as accuracy, sensitivity, specificity, or AUC-ROC).	no	The paper discusses AI in breast imaging and breast cancer, but focuses on diagnostic processes rather than treatment recommendations. Therefore, it does not meet the criterion of investigating AI/machine learning models for treatment recommendations specifically in breast cancer patients.	Exclude	The abstract focuses on legal and ethical dimensions of AI in breast imaging, failing to meet critical screening criteria related to treatment recommendations, genomic data integration, comparative analysis, performance metrics, and clinical validation. Despite discussing AI's potential in breast cancer diagnostics, the paper lacks the specific technical and clinical elements required by the scre…	0.5
Effectiveness of Artificial Intelligence for Personalized Medicine in Neoplasms: A Systematic Review	Purpose Artificial intelligence (AI) techniques are used in precision medicine to explore novel genotypes and phenotypes data. The main aims of precision medicine include early diagnosis, screening, and personalized treatment regime for a patient based on genetic-oriented features and characteristics. The main objective of this study was to review AI techniques and their effectiveness in neoplasm…	S. Rezayi, Sharareh R. Niakan Kalhori, Soheila Saeedi	10.1155/2022/7842566	https://doi.org/10.1155/2022/7842566	BioMed Research International	47	2022	no	There is no mention of patient numbers, and as a systematic review, it does not directly evaluate clinical applicability. It cannot be determined if real-world data from 50+ patients was used.	no	There is no explicit mention of comparison with standard clinical decision-making practices. The focus is on AI effectiveness rather than comparative analysis.	yes	There is strong evidence of genomic data integration, with mentions of "genomic data like gene expression, somatic mutation data, phenotype data, and proteomics". 34 out of 63 papers used genomic data as input.	no	The abstract mentions that 62% of articles were from the US and China, but there is no specific focus on emerging economies. China is included but not as the primary focus.	yes	There is clear reporting of quantitative metrics, including accuracy, sensitivity, specificity, precision, recall, and AUC, with specific values provided (e.g., accuracy up to 0.99).	maybe	The paper is a systematic review of AI in cancer precision medicine, and while breast cancer is mentioned as one of the most selected neoplasms, it is not exclusively focused on breast cancer. The focus is broader than just treatment recommendations.	Exclude	A systematic review of AI in cancer precision medicine demonstrates strong genomic data integration and performance metrics, but lacks specific focus on breast cancer treatment recommendations and comparative clinical analysis. While the study provides insights into AI techniques across multiple cancer types, it does not fully meet the targeted screening criteria for a specialized breast cancer A…	2.1
Innovative Strategies for Developing Biomarker-Informed Cancer Clinical Trials to Accelerate Progress in Precision Oncology in Sub-Saharan Africa.	Well-designed, pragmatic, patient-centered clinical trials in low- and middle-income countries are essential to drive approval of more effective and less toxic cancer medicines to address the rising burden of cancer among populations in low- and middle-income countries. Moreover, through reverse innovation, clinical trials informed by genomic research enable development of precision medicine stra…	A. Ntekim, O. Olopade	10.1200/EDBK_349955	https://doi.org/10.1200/EDBK_349955	American Society of Clinical Oncology educational book. American Society of Clinical Oncology. Annual Meeting	1	2022	no	The abstract discusses clinical trials, but does not present any specific validation results or patient numbers, so it does not evaluate clinical applicability using real-world data from at least 50 patients.	no	The abstract does not mention any comparison between AI recommendations and standard clinical decision-making practices.	no	While the abstract mentions "genomic research" and "cancer genomes," it does not describe any specific AI model incorporating genomic data in its analysis or decision-making process.	yes	The abstract strongly focuses on low- and middle-income countries in Africa, specifically mentioning Nigeria and African countries. This indicates the study includes data from or focuses on applications in emerging economies.	no	The abstract does not report any quantitative performance metrics, such as accuracy, sensitivity, specificity, or AUC-ROC.	no	The abstract does not mention any AI or machine learning models for treatment recommendations in breast cancer patients. It only discusses breast cancer research in Africa in general terms, without focusing on AI/machine learning applications.	Exclude	The abstract focuses on clinical research infrastructure in Africa for breast cancer, but lacks any substantive discussion of AI or machine learning models for treatment recommendations. Despite strong alignment with geographic context criteria, the paper fails to meet technical requirements related to AI implementation, performance metrics, and clinical validation. Consequently, the document doe…	0.5
Artificial intelligence as an adjunct tool for breast oncologists – are we there yet?	Over the past few years, there has been a renewed and exponential public and scientific interest in the breadth of applicability of artificial intelligence (AI) in medicine. This has prompted a rise in dedicated medical journals and podcasts, such as the recent announcement of the 2024 launch of NEJM AI (ai.nejm.org), focused solely on distilling high-quality evidence and reviewing the potential …	I. Schlam, M. C. Saad Menezes, C. Corti, A. Tan, I. Abuali, S. Tolaney	10.1016/j.esmoop.2023.101643	https://doi.org/10.1016/j.esmoop.2023.101643	ESMO Open	1	2023	no	The abstract doesn't present any original clinical validation with real-world patient data. It's primarily a review/editorial piece discussing various AI applications.	no	The abstract mentions one comparative study (Watson for Oncology vs. multidisciplinary tumor board) but this is cited as previous work rather than original research. The paper itself doesn't appear to conduct a comparative analysis.	no	The paper mentions genomic data in passing (e.g., HER2 testing, Oncotype DX assay) but doesn't present a study that specifically integrates genomic data into an AI model for treatment recommendations.	no	The abstract doesn't specifically mention or focus on emerging economies. While it briefly mentions potential global applications in the conclusion, there's no substantial focus on emerging economies.	no	While the abstract mentions some performance metrics from cited studies (e.g., "84.15% accuracy" for IbRiS), these are not from original research presented in this paper.	no	The paper discusses AI/ML models in breast cancer, but it's primarily an editorial/review of various AI applications rather than a primary study of treatment recommendations. While it mentions treatment planning tools (like Watson for Oncology), it doesn't present original research on AI treatment recommendations.	Exclude	The editorial review discusses AI applications in breast cancer but lacks original research, clinical validation, and specific focus on emerging economies. While highlighting various AI technologies and potential applications, the paper does not meet the systematic review's core screening criteria for an original research study with quantitative performance metrics and comparative analysis. The d…	0.5
Explainable Artificial Intelligence Methods for Breast Cancer Recognition	Breast cancer remains a leading cause of cancer-related mortality among women worldwide, necessitating early and accurate detection for effective treatment and improved survival rates. Artificial intelligence (AI) has shown significant potential in enhancing the diagnostic and prognostic capabilities in breast cancer recognition. However, the black-box nature of many AI models poses challenges fo…	R. Damaševičius	10.53964/id.2024025	https://doi.org/10.53964/id.2024025	Innovation Discovery	2	2024	no	There is no mention of patient numbers or real-world validation in the paper, and it appears to be a methodological review rather than a clinical validation study.	no	While the paper discusses AI methods, it does not explicitly mention comparison with standard clinical practices. The focus is on XAI methods and their interpretability.	no	There is no explicit mention of genomic data integration in the paper, and the focus appears to be on general AI applications in breast cancer recognition.	no	There is no mention of emerging economies or geographic focus in the paper, so the geographic context cannot be determined from the abstract.	no	There is no specific mention of quantitative performance metrics in the paper, and it appears to be a review of methods rather than presenting specific performance results.	no	The paper focuses on breast cancer and AI applications, but it appears to be a review of XAI methods for diagnosis and recognition, not specifically for treatment recommendations.	Exclude	The abstract describes a review of explainable AI methods in breast cancer recognition, but fails to meet the specified screening criteria related to treatment recommendations, geographic context, genomic data integration, comparative analysis, performance metrics, and clinical validation. Despite exploring AI applications in breast cancer, the paper does not align with the required methodologica…	0.5
Radiogenomics, Breast Cancer Diagnosis and Characterization: Current Status and Future Directions	Breast cancer (BC) is a heterogeneous disease, affecting millions of women every year. Early diagnosis is crucial to increasing survival. The clinical workup of BC diagnosis involves diagnostic imaging and bioptic characterization. In recent years, technical advances in image processing allowed for the application of advanced image analysis (radiomics) to clinical data. Furthermore, -omics techno…	F. Gallivanone, G. Bertoli, D. Porro	10.3390/mps5050078	https://doi.org/10.3390/mps5050078	Methods and Protocols	15	2022	no	The paper does not mention any specific patient numbers and only discusses the need for "large cohorts" without reporting actual validation, so it does not meet this criterion.	no	The paper does not explicitly mention comparing AI recommendations with standard clinical practices, and while it discusses "clinical workup," it does not compare approaches. Therefore, it does not meet this criterion.	yes	The paper explicitly discusses combining radiomics with "-omics technologies" and mentions transcriptomics, proteomics, miRNomics, and other non-coding RNA profiles, indicating that it meets this criterion.	maybe	The paper does not mention any geographic context or focus on emerging economies, so it cannot be determined from the abstract whether this criterion is met.	no	The paper does not mention any specific performance metrics, and since it is a review of literature rather than a primary study, it does not meet this criterion.	no	The paper discusses breast cancer and AI/machine learning approaches (radiomics), but it focuses on diagnosis rather than treatment recommendations. Therefore, it does not meet this criterion.	Exclude	The abstract primarily discusses radiogenomics in breast cancer diagnosis, focusing on combining imaging and genomic data, but fails to meet most screening criteria related to treatment recommendations, geographic context, comparative analysis, performance metrics, and clinical validation. While the study integrates genomic data, its review nature and diagnostic focus significantly limit its alig…	0.9
Conceptual model of integrated approach for in silico knowledge data discovery for breast cancer diagnostics and precision therapy	Breast cancer (BC) has the highest rate of cancer in women and causes the highest number of deaths, approximately 15% of all female cancer deaths. High incidence and mortality make it a leading socially significant disease. In practice, different specialists in different clinics carry out the different stages - screening, diagnosis, treatment and rehabilitation. With advances in medicine and the …	K. Kirilov, P. Borovska	10.1063/1.5133485	https://doi.org/10.1063/1.5133485	PROCEEDINGS OF THE 45TH INTERNATIONAL CONFERENCE ON APPLICATION OF MATHEMATICS IN ENGINEERING AND ECONOMICS (AMEE’19)	6	2019	no	There is no mention of patient data or validation, as the abstract describes a conceptual model without implementation details, and there is no indication of real-world testing with any number of patients.	no	There is no mention of comparison with standard clinical practices, as the abstract focuses on describing a conceptual model rather than comparing approaches.	no	There is no explicit mention of genomic data, and while the paper mentions "digital data from all stages," there is no specific reference to genomic information.	no	There is no mention of geographic context or emerging economies, so it cannot be determined if the study focuses on or includes data from emerging economies.	no	There is no mention of any quantitative performance metrics, as the paper appears to be describing a proposed system rather than reporting results.	maybe	The paper discusses breast cancer and mentions "intelligent decision making" and "precision therapy recommendation", but it's unclear if this is specifically about AI/machine learning models. The abstract appears to be describing a conceptual model rather than an implemented system.	Exclude	The proposed conceptual model for breast cancer data integration lacks specific details about AI/machine learning implementation, genomic data usage, and clinical validation. While addressing digital technology in cancer treatment, the abstract fails to meet critical screening criteria such as performance metrics, comparative analysis, and geographic context. The paper appears to be a preliminary…	0.9
Artificial Intelligence - A Primer for Diagnosis and Interpretation of Breast Cancer	Breast Cancer (BC) is a major universal health problem. Early detection and precise diagnosis are vital for enlightening outcomes. Artificial Intelligence (AI) technologies can potentially revolutionize the field of BC by providing quantitative representations of medical images to assist in segmentation, diagnosis, and prognosis. AI can improve image quality, detect and segment breast lesions, cl…	Dr. Anand Mohan Jha, Dr. Abikesh Prasada Kumar Mahapatra, Dr. John Abraham, Dr. Somenath Ghosh	10.22376/ijtos.2024.2.1.27-36	https://doi.org/10.22376/ijtos.2024.2.1.27-36	International Journal of Trends in OncoScience	2	2024	no	There is no mention of patient numbers or real-world validation in the paper. The abstract suggests this is more of a review/perspective piece rather than a clinical validation study.	no	There is no explicit comparison between AI recommendations and standard clinical practices in the paper. While it mentions "improving efficiency and accuracy," it does not describe a comparative study.	maybe	The paper mentions "analyze tumor images on a molecular level," but this is too vague to confirm that the AI model incorporates genomic data in its analysis or decision-making process.	no	There is no mention of emerging economies or geographic context in the paper, so it cannot be determined if this criterion is met.	no	No specific quantitative performance metrics are reported in the paper. It only includes general statements about "improving efficiency and accuracy."	no	The paper discusses AI in breast cancer, but focuses primarily on imaging and diagnosis rather than treatment recommendations. While it mentions "personalized treatment strategies," this appears to be a secondary focus, so the paper does not clearly meet this criterion.	Exclude	The abstract discusses AI in breast cancer imaging but lacks specific details about treatment recommendations, geographic context, comparative analysis, performance metrics, and clinical validation. While touching on potential AI applications in breast cancer diagnosis, the text fails to meet most of the systematic review's screening criteria. The paper appears to be a general perspective on AI's…	0.5
Cancer - Research to Treatment: An Accelerating Journey	The discovery a single gene had a revolutionary impact on healthcare on the basis of work done by Dr. Mary-Claire King at the University of California in Berkeley because he discovered that a single gene was responsible for certain breast cancers and it changed the diagnosis. In the latter half of 1990, genetics was considered to be a vital aspect and hence the Human Genome Project was launched. …	Fuad Ameen	10.13005/bbra/2444	https://doi.org/10.13005/bbra/2444	-	0	2017	no	The abstract does not indicate any evaluation of clinical applicability using real-world data from at least 50 patients.	no	The abstract does not mention any comparison between AI recommendations and standard clinical decision-making practices.	no	The abstract discusses genetics and personalized medicine, but does not describe any specific AI model incorporating genomic data.	maybe	While the abstract suggests potential relevance to emerging economies by mentioning "thousands of women do not have access to screening or diagnostics because of a lack in funding," it does not explicitly focus on applications in these contexts.	no	The abstract does not report any quantitative performance metrics, such as accuracy, sensitivity, specificity, or AUC-ROC.	no	The abstract does not mention AI/machine learning models for treatment recommendations in breast cancer patients, which is a critical requirement for this criterion.	Exclude	The abstract fails to meet the core screening criteria, particularly the requirement for AI/machine learning models in breast cancer treatment recommendations. While discussing personalized medicine and genetic aspects, the text lacks specific details about AI interventions, performance metrics, clinical validation, or comparative analysis. The paper appears to be a conceptual review rather than …	0.5
Multi-stage Clustering of Breast Cancer for Precision Medicine	Cancer has become one of the most widespread diseases in the world. Specifically, breast cancer is diagnosed more often than any other type of cancer. However, breast cancer patients and their individual tumors are often unique. Identifying the underlying genetic phenotype can lead to precision (personalized) medicine. Tailoring medical treatment strategies to best fit the needs of individual pat…	Chen Qian	-	-	-	0	2016	no	There is no mention of the number of patients included or any indication of real-world data validation. The study appears to be more of a methodological proposal than a clinical validation study.	no	There is no mention of a comparison between AI recommendations and standard clinical decision-making practices. The focus is on the clustering methodology rather than comparison with existing practices.	yes	The study clearly integrates genomic data, specifically mentioning "copy number variation and somatic mutation". It also combines genomic with phenotypic data.	no	There is no mention of geographic context or emerging economies in the study, so it is not possible to determine if the study includes data from or focuses on applications in emerging economies.	no	The abstract does not discuss any specific performance metrics, such as accuracy, sensitivity, specificity, or AUC-ROC.	maybe	The study focuses on breast cancer patients, which is relevant to the population and intervention criteria. However, it is not clear if the model makes treatment recommendations, as the abstract only mentions "personalized predictions" without specifying treatment recommendations. The focus appears to be on clustering/patient grouping rather than treatment recommendations.	Exclude	The study focuses on breast cancer patient clustering using genomic and phenotypic data, but lacks clear evidence of treatment recommendation capabilities. While demonstrating strong genomic data integration, the research fails to provide performance metrics, comparative analysis, or clinical validation details. The abstract suggests a methodological approach rather than a comprehensive clinical …	1.3
Transformation of the National Breast Cancer Guideline Into Data-Driven Clinical Decision Trees.	PURPOSE The essence of guideline recommendations often is intertwined in large texts. This impedes clinical implementation and evaluation and delays timely modular revisions needed to deal with an ever-growing amount of knowledge and application of personalized medicine. The aim of this project was to model guideline recommendations as data-driven clinical decision trees (CDTs) that are clinicall…	M. Hendriks, X. Verbeek, T. van Vegchel, M. V. D. van der Sangen, L. Strobbe, J. Merkus, H. Zonderland, C. Smorenburg, A. Jager, S. Siesling	10.1200/CCI.18.00150	https://doi.org/10.1200/CCI.18.00150	JCO Clinical Cancer Informatics	23	2019	no	There is no mention of validation with real patient data. The study appears to be focused on guideline implementation, and there is no indication of testing with 50+ patients.	no	There is no comparison between AI recommendations and standard clinical practices. The study focuses on implementing existing guidelines into decision trees, and no evaluation against current practices is mentioned.	no	The study mentions various data sources (pathology, radiology, clinical) but does not specifically mention genomic data integration. The focus is on traditional clinical and pathological data.	no	The study uses Dutch national guidelines and does not mention emerging economies. The focus appears to be on a developed country healthcare system.	no	No quantitative performance metrics are reported. The study focuses on describing the implementation process, and there is no mention of accuracy, sensitivity, or other performance measures.	no	The study focuses on breast cancer treatment recommendations, but it uses decision trees rather than AI/machine learning models. The approach is more about guideline implementation than AI-driven recommendations.	Exclude	The study focuses on implementing breast cancer guidelines using clinical decision trees, but lacks key elements such as AI/machine learning models, genomic data integration, and performance metrics. Despite addressing breast cancer treatment recommendations, the research does not meet the specified screening criteria related to emerging economies, comparative analysis, or clinical validation wit…	0.5
REVIEW: "Synergy between Competitive Intelligence (CI), Knowledge Management (KM) and Technological Foresight (TF) as a strategic model of prospecting - The use of biotechnology in the development of drugs against breast cancer"	Review of the article titled “Synergy between Competitive Intelligence (CI), Knowledge Management (KM) and Technological Foresight (TF) as a strategic model of prospecting - The use of biotechnology in the development of drugs against breast cancer”	M. Flensborg	-	-	-	0	2008	no	The abstract does not mention any evaluation of clinical applicability using real-world data from at least 50 patients.	no	The abstract does not mention any comparison between AI recommendations and standard clinical decision-making practices.	no	While biotechnology is mentioned, there is no specific indication of genomic data integration in the AI model's analysis or decision-making process.	no	The abstract does not mention any geographic context or focus on applications in emerging economies.	no	The abstract does not report any quantitative performance metrics, such as accuracy, sensitivity, specificity, or AUC-ROC.	no	The abstract does not specifically discuss AI/machine learning models for treatment recommendations in breast cancer patients. Instead, the focus appears to be on competitive intelligence, knowledge management, and technological foresight in drug development.	Exclude	The abstract fails to meet any of the specified screening criteria, focusing instead on strategic models for drug development in breast cancer rather than AI-driven treatment recommendations. No evidence exists of AI model implementation, genomic data integration, comparative analysis, performance metrics, or clinical validation. The paper appears to be a review of competitive intelligence and kn…	0.1
Artificial Intelligence in Breast Cancer Diagnosis and Personalized Medicine	Breast cancer is a significant cause of cancer-related mortality in women worldwide. Early and precise diagnosis is crucial, and clinical outcomes can be markedly enhanced. The rise of artificial intelligence (AI) has ushered in a new era, notably in image analysis, paving the way for major advancements in breast cancer diagnosis and individualized treatment regimens. In the diagnostic workflow f…	J. S. Ahn, Sangwon Shin, Su-A Yang, Eun Kyung Park, Ki Hwan Kim, Soo Ick Cho, C. Ock, Seokhwi Kim	10.4048/jbc.2023.26.e45	https://doi.org/10.4048/jbc.2023.26.e45	Journal of Breast Cancer	72	2023	no	The abstract mentions "extensive clinical validation" as a challenge but doesn't indicate whether the paper itself includes validation with real-world patient data.	no	While the paper discusses AI applications, it doesn't explicitly mention comparing AI recommendations with standard clinical practices.	maybe	The abstract mentions "genetic alterations" and "biomarker evaluation," suggesting some genomic data integration, but it's not clear if this is a primary focus of the paper.	no	The abstract makes no mention of emerging economies or geographic context of the applications discussed.	no	The abstract doesn't mention any specific quantitative performance metrics.	maybe	The paper discusses AI in breast cancer, but appears to be a review article rather than a primary study investigating specific AI models for treatment recommendations. While it mentions "individualized treatment regimens," it doesn't focus specifically on treatment recommendations.	Exclude	The abstract describes a comprehensive review of AI applications in breast cancer, but fails to meet most specific screening criteria related to treatment recommendations, geographic context, comparative analysis, performance metrics, and clinical validation. While touching on genomic data and AI potential, the paper appears to be a broad overview rather than a focused research study with quantit…	0.5
Abstract 1122: Personalized oncogenomics in advanced stage breast cancer	Background Breast cancer is a complex disease with clinical, pathological, and molecular heterogeneity. Recent studies have identified several subtypes of breast cancers driven by specific molecular pathways that can be inhibited by targeted drugs. We studied the feasibility of using molecular data from whole genome and transcriptome sequencing of breast cancers to guide treatment. Methods Patien…	Sophie Sun, K. Gelmon, S. Chia, C. Lohrisch, T. Shenkier, D. Villa, Yaoqing Shen, Martin R. Jones, E. Pleasance, K. Kasaian, P. Eirew, S. Leelakumari, Yusanne Ma, T. Ng, S. Yip, Steven J. M. Jones, M. Marra, J. Laskin	10.1158/1538-7445.AM2015-1122	https://doi.org/10.1158/1538-7445.AM2015-1122	-	0	2015	no	The study includes 30 patients, which falls below the required minimum of 50 patients. It uses real-world data, but the sample size is too small.	no	There is no comparison between AI recommendations and standard clinical practices. The study focuses on the feasibility of genomic analysis for treatment guidance.	maybe	The study extensively uses genomic data (whole genome and transcriptome sequencing), but this data is not used in an AI model, but rather for direct clinical interpretation.	no	The study was conducted at the British Columbia Cancer Agency, and there is no mention of emerging economies or applications in such contexts.	no	No quantitative performance metrics are reported. The study only mentions that molecular data was "informative for patient care and/or actionable" in 57% of cases.	no	The study focuses on breast cancer patients, but does not specifically investigate AI/machine learning models for treatment recommendations. While genomic data is analyzed, there's no mention of AI or machine learning being used.	Exclude	The study focuses on genomic analysis of breast cancer but lacks key elements of AI-driven treatment recommendations, including machine learning models, performance metrics, and comparative analysis. While the research incorporates comprehensive genomic data, it does not meet the specified screening criteria for an AI-driven clinical decision support system. The small sample size and absence of A…	0.5
Application and Prospects of Artificial Intelligence in Breast Cancer Early Diagnosis, Screening, and Treatment	In modern society, as artificial intelligence technology becomes increasingly mature, AI can already be utilized to assess and treat breast carcinoma. By summarizing results and data of experiments that use AI to help breast carcinoma diagnosis and cure, this article states the positive impact of AI on breast cancer screening, detection of breast cancer-related genes, and prediction of efficacy o…	Dian Yu	10.62051/5wdt5q27	https://doi.org/10.62051/5wdt5q27	Transactions on Materials, Biotechnology and Life Sciences	0	2024	no	There is no mention of patient numbers or real-world data validation. The abstract appears to be a review article rather than a primary research study with clinical validation.	no	There is no explicit mention of comparing AI recommendations with standard clinical practices. The abstract suggests this is more of a general review of AI applications rather than a comparative study.	maybe	The abstract mentions "detection of breast cancer-related genes," suggesting some genomic component, but it's unclear if this is part of an AI model's decision-making process or just a general discussion point.	no	There is no mention of emerging economies or any specific geographic context. The abstract discusses AI in breast cancer treatment in general terms.	no	The abstract does not mention any specific quantitative performance metrics. It speaks in general terms about "positive impact" but doesn't provide concrete measurements.	no	The abstract mentions AI for breast cancer diagnosis and treatment, but is very general and doesn't specifically focus on treatment recommendations. It appears to be a broad review of AI applications in breast cancer rather than a specific intervention study.	Exclude	The abstract describes a broad review of AI in breast cancer, lacking specific details about treatment recommendations, geographic context, comparative analysis, performance metrics, or clinical validation. While touching on AI applications in breast cancer diagnosis and treatment, the text fails to meet the systematic review's rigorous screening criteria for a focused, data-driven research study…	0.5
Genomically Guided Breast Radiation Therapy: A Review of the Current Data and Future Directions	To highlight the current evidence and the limitations in data to support a personalized approach in breast oncology radiation therapy management and define steps needed for clinical implementation.A critical review of the current literature on the use of genomics in breast radiation therapy was undertaken by a group of breast radiation oncologists to discuss current data, future directions, and c…	C. Liveringhouse, I. Washington, R. Diaz, R. Jimenez, E. Harris, R. Rabinovitch, W. Woodward, J. Torres-Roca, K. Ahmed	10.1016/j.adro.2021.100731	https://doi.org/10.1016/j.adro.2021.100731	Advances in Radiation Oncology	13	2021	no	The abstract mentions the need for prospective validation, but there is no mention of current validation with 50 or more patients. The paper actually calls for future clinical trials.	no	While the paper discusses personalized approaches, it does not explicitly compare AI recommendations with standard practices. The focus is on reviewing current evidence and limitations.	maybe	The paper discusses genomic data and its potential use in radiation therapy, but this is not in the context of an AI model. The focus is on genomic signatures and assays in general, rather than their integration into an AI model.	no	The abstract does not mention any geographic focus or data from emerging economies, and there is no indication of geographic context at all.	no	The abstract does not mention any specific quantitative performance metrics, and it only discusses "promise in prediction" without providing details on the metrics used.	no	The paper focuses on breast cancer patients and radiation therapy, but it does not specifically investigate AI/machine learning models for treatment recommendations.	Exclude	The abstract discusses genomic approaches in breast radiation therapy but lacks specific focus on AI/machine learning models for treatment recommendations. Critical screening criteria related to AI implementation, geographic context, comparative analysis, performance metrics, and clinical validation are not met. The paper appears to be a review of current evidence rather than a study of AI-driven…	0.5
Empowering precision medicine: regenerative AI in breast cancer	Regenerative AI is transforming breast cancer diagnosis and treatment through enhanced imaging analysis, personalized medicine, drug discovery, and remote patient monitoring. AI algorithms can detect subtle patterns in mammograms and other imaging modalities with high accuracy, potentially leading to earlier diagnoses. In treatment planning, AI integrates patient-specific data to predict individu…	Sudip Bhattacharya, S. Saleem, Alok Singh, Sukhpreet Singh, Shailesh K. Tripathi	10.3389/fonc.2024.1465720	https://doi.org/10.3389/fonc.2024.1465720	Frontiers in Oncology	2	2024	no	The abstract does not mention any specific patient cohort size or clinical validation study. While it discusses various applications, there is no indication of validation with real-world patient data.	no	The abstract does not indicate any specific comparison between AI recommendations and standard clinical practices. While it mentions "challenges" and "limitations," it does not describe comparative analyses.	maybe	The abstract mentions Tempus's platform for "integrating clinical and genomic data," but this is just one example among many and not the focus of a specific study. There is no detailed discussion of how genomic data is incorporated into decision-making.	maybe	The abstract briefly mentions applications in developing countries (MammoAssist and Niramai's thermal imaging system), but this is not a primary focus of the paper. The mention is too brief to suggest substantial analysis of emerging economies.	no	While the abstract mentions "high accuracy" in imaging analysis, it does not provide specific quantitative metrics. There is no mention of sensitivity, specificity, AUC-ROC, or other concrete performance measures.	no	The abstract discusses AI in breast cancer broadly, including treatment planning and recommendations, but it is more of a general review/overview rather than a specific study investigating AI models for treatment recommendations. While treatment planning is mentioned, it is not the primary focus of what appears to be a review paper.	Exclude	The abstract provides a broad overview of AI applications in breast cancer, touching on various technological approaches, but lacks the specific research elements required by the screening criteria. While discussing AI's potential in breast cancer care, the text does not present a focused study with detailed performance metrics, comparative analysis, or clinical validation. The review-style conte…	0.9
Breast Cancer in the Personal Genomics Era	Breast cancer is a heterogeneous disease with a complex etiology that develops from different cellular lineages, progresses along multiple molecular pathways, and demonstrates wide variability in response to treatment. The “standard of care” approach to breast cancer treatment in which all patients receive similar interventions is rapidly being replaced by personalized medicine, based on molecula…	R. Ellsworth, David J. Decewicz, C. Shriver, D. Ellsworth	10.2174/138920210791110951	https://doi.org/10.2174/138920210791110951	Current Genomics	91	2010	no	The abstract does not mention any specific patient cohort size or real-world validation, so this criterion is not met.	no	While the paper mentions comparing personalized medicine to "standard of care," it does not specifically compare AI recommendations to clinical practices, so this criterion is not met.	yes	The paper heavily focuses on genomic data, including inherited and somatic genomic variation, and discusses molecular characteristics and gene expression profiling. This criterion is met, but in a general context rather than specifically for AI models.	no	The abstract does not mention any geographic focus or data from emerging economies, so this criterion is not met based on the available information.	no	The abstract does not mention any quantitative performance metrics, so this criterion is not met.	no	The paper discusses breast cancer treatment and personalized medicine, but does not specifically mention AI/machine learning models for treatment recommendations. This is a critical miss for the primary criterion.	Exclude	The abstract focuses on genomic medicine in breast cancer but lacks specific AI/machine learning intervention, failing the primary screening criterion. While rich in genomic insights, the paper does not meet key requirements such as performance metrics, comparative analysis, or clinical validation using AI models. Consequently, the study does not align with the systematic review's core screening …	0.5
Genetics and genome-wide association studies: surgery-guided algorithm and promise for future breast cancer personalized surgery	Although personalized medicine and oncology in clinical practice is still a dream, some isolated first steps have been taken. Effective preventive and therapeutic interventions are now tailored in some individual breast cancer patients on the basis of BRCA, estrogen receptor and HER2 status. Personal genome-wide tests hold rational promise toward a true personalized management. The recent dramati…	D. Roukos	10.1586/14737159.8.5.587	https://doi.org/10.1586/14737159.8.5.587	Expert Review of Molecular Diagnostics	73	2008	no	While the paper discusses clinical applications, it does not present validation with real-world data, and no specific patient numbers are mentioned.	no	While the paper discusses different approaches to treatment, it does not compare AI recommendations with standard practices. The focus is on traditional risk factors and genetic testing.	maybe	The paper heavily focuses on genomic data (BRCA, genome-wide tests, SNPs), but this is not in the context of an AI model.	no	The abstract mentions USA data but does not focus on emerging economies, and there is no clear indication of data from or applications in emerging economies.	no	No quantitative performance metrics are mentioned, and the paper appears to be more theoretical/conceptual.	no	The paper discusses breast cancer treatment and personalized medicine, but it does not specifically investigate AI/machine learning models for treatment recommendations.	Exclude	The abstract focuses on personalized breast cancer medicine and genetic risk factors, but lacks specific investigation of AI/machine learning models for treatment recommendations. Despite discussing genomic data and clinical approaches, the paper does not meet the key screening criteria related to AI intervention, emerging economies, comparative analysis, performance metrics, or clinical validati…	0.5
Breast Cancer Detection Using ResNet and DenseNet Architecture	Artificial Intelligence is rapidly advancing the medical field by providing innovative disease diagnosis, treatment, and research approaches. This study explores the application of artificial intelligence in breast cancer diagnostics, focusing on using convolutional neural networks and deep learning to analyze mammographic images. ResNet152 and DenseNet121 models were used to classify malignant c…	Tamara Pavlović, Tomo Popović, Stevan Cakic	10.1109/IT64745.2025.10930260	https://doi.org/10.1109/IT64745.2025.10930260	International Conference on Information Technology	0	2025	maybe	No mention of the number of patients included in the study, so it cannot be determined if the study meets the minimum requirement of 50 patients for clinical validation.	no	While the study evaluates AI performance, there's no explicit mention of comparison with standard clinical decision-making practices, and the abstract only mentions AUC scores against some baseline, which does not meet the criteria.	no	The abstract only mentions mammographic images as input data and does not mention any genomic data integration, which does not meet the criteria.	maybe	The abstract provides no information about geographic context or whether the study includes data from emerging economies, which is a significant gap in meeting the criteria.	yes	The abstract mentions AUC scores exceeding 0.9, which meets the criteria for reporting quantitative performance metrics.	no	The study focuses on breast cancer and AI, but specifically for diagnostics rather than treatment recommendations, which is a critical mismatch with the screening criteria that requires treatment recommendations.	Exclude	The study primarily focuses on AI-driven breast cancer diagnostics using mammographic image analysis, which diverges from the required treatment recommendation criteria. While demonstrating high performance metrics, the research lacks critical elements such as genomic data integration, comparative clinical analysis, and clear geographic context. Consequently, the abstract fails to comprehensively…	0.5
Advancing precision and personalized breast cancer treatment through multi-omics technologies.	Breast cancer is the most common malignant tumour in women, with more than 685,000 women dying of breast cancer each year. The heterogeneity of breast cancer complicates both treatment and diagnosis. Traditional methods based on histopathology and hormone receptor status are now no longer sufficient. Recently, advances in multi-omics techniques, including genomic, proteomic, and transcriptomic an…	Chenlu Zhang, Nan Li, Pengxia Zhang, Zhimei Jiang, Yichao Cheng, Huiqing Li, Zhenfei Pang	10.62347/mwnz5609	https://doi.org/10.62347/mwnz5609	American Journal of Cancer Research	1	2024	no	There is no mention of patient numbers or real-world validation. The paper appears to be more of a review/overview paper rather than a clinical validation study.	no	There is no explicit comparison between AI recommendations and standard clinical practices. While the paper mentions "prognostic accuracy comparable to established standards," this is not specifically about AI comparisons.	yes	The paper has a strong focus on genomic data and multi-omics integration, explicitly mentioning genomic, proteomic, and transcriptomic analyses.	no	There is no mention of emerging economies or geographic context. The abstract discusses breast cancer globally but doesn't specify any particular geographic focus.	no	No specific quantitative performance metrics are mentioned, only general references to "prognostic accuracy."	maybe	The paper discusses breast cancer and mentions AI, but does not specifically focus on AI models for treatment recommendations. It appears to be a broader review of multi-omics technologies and their potential applications.	Exclude	The abstract discusses multi-omics technologies in breast cancer, with only partial alignment to the screening criteria, primarily meeting the genomic data integration requirement. Most key criteria remain unaddressed, including specific AI treatment recommendations, geographic context, comparative analysis, performance metrics, and clinical validation. Consequently, the paper appears insufficien…	0.9
Artificial intelligence (AI) in breast cancer care - Leveraging multidisciplinary skills to improve care☆	Artificial Intelligence (AI) technologies supporting health professionals' skills bring the promise of an era in which repetitive and time-intensive tasks in healthcare can be automated and performed (either entirely or in part) by AI systems. As automation progressively facilitates the delivery of health care, physicians can now focus on more humanized patient care. The use of AI to ensure quali…	M. Cardoso, N. Houssami, G. Pozzi, B. Séroussi	10.1016/j.breast.2020.11.012	https://doi.org/10.1016/j.breast.2020.11.012	Artif. Intell. Medicine	12	2020	no	The abstract does not mention any specific validation with real-world patient data. While it discusses various applications, it does not indicate the scale of any validation studies.	no	The abstract does not describe any direct comparison between AI recommendations and standard clinical decision-making practices. While it discusses AI applications, it does not present comparative analyses.	no	While the paper mentions "multigene assays" briefly, it does not describe any specific AI model that incorporates genomic data.	no	The abstract makes no mention of emerging economies or any specific geographic context.	no	The abstract does not report any specific quantitative performance metrics. While it mentions "accuracy levels" in one context, it does not provide actual performance measurements.	no	The paper discusses AI applications in breast cancer, but it is primarily a review/overview paper rather than a specific study of AI models for treatment recommendations. While it mentions various AI applications in breast cancer care, it does not focus specifically on treatment recommendations.	Exclude	The abstract discusses AI applications in breast cancer but lacks specific details about treatment recommendations, genomic data integration, comparative analysis, performance metrics, and clinical validation. While providing an overview of AI potential in breast cancer care, the text does not meet the systematic review's detailed screening criteria. The paper appears more as a conceptual explora…	0.9
Abstract S6-07: Double blinded validation study to assess performance of IBM artificial intelligence platform, Watson for oncology in comparison with Manipal multidisciplinary tumour board – First study of 638 breast cancer cases	Background: IBM Watson for Oncology (WFO) developed in collaboration with Memorial Sloan Kettering Cancer Centre is a cognitive computing system able to extract structured data from free text documents using natural language processing (NLP). It is a technology platform that uses NLP and machine learning to reveal insights from large amounts of unstructured data. Currently WFO provides treatment …	S. Somashekhar, R. Kumarc, A. Rauthan, Kr Arun, P. Patil, Y. Ramya	10.1158/1538-7445.SABCS16-S6-07	https://doi.org/10.1158/1538-7445.SABCS16-S6-07	-	32	2017	yes	The study includes 638 breast cancer cases (514 localized and 124 metastatic), well exceeding the minimum requirement of 50 patients, and the data is from real-world clinical cases.	yes	The study explicitly compares AI recommendations (WFO) with standard clinical decision-making (MMDT - Manipal multidisciplinary tumor board), with specific concordance rates reported.	maybe	While the study mentions "clinic-pathological data" and receptor status (including HER2 and triple negative status), it's not explicitly stated whether genomic data is incorporated into the AI model, creating some uncertainty.	yes	The study was conducted at Manipal (presumably Manipal Hospital in India), which is in an emerging economy.	yes	The study reports quantitative performance metrics, specifically concordance rates between WFO and MMDT (73% overall, 80% for non-metastatic, 45% for metastatic disease).	yes	The study explicitly focuses on AI (IBM Watson for Oncology) for treatment recommendations in breast cancer patients, which is a central focus of the study.	Include	A comprehensive study of AI-driven breast cancer treatment recommendations using IBM Watson for Oncology, conducted in an emerging economy with a large patient cohort of 638 cases. The research provides detailed comparative analysis between AI and clinical decision-making, reporting quantitative performance metrics across different disease stages and receptor statuses. While most screening criter…	4.5
A COMPREHENSIVE REVIEW OF EMERGING BIOMARKERS ACNG4, CHRNA6, PKMYT1 AND EPYC AND THEIR ROLE IN BREAST CANCER DIAGNOSIS AND TREATMENT.	Breast cancer remains one of the most significant threats to women’ health that calls for identification, development and improvement of diagnostic markers, prognostic indicators and therapeutic targets. Several molecular markers including HER2, ER and BRCA1/2 have contributed to the treatment of breast cancer but they are inadequate especially in the aggressive and therapy-resistant tumors like …	Dr. Yash Caroicar	10.53555/4cn6bj25	https://doi.org/10.53555/4cn6bj25	Journal of Population Therapeutics &amp; Clinical Pharmacology	0	2025	no	There is no mention of validation with real-world patient data, and no patient numbers are provided in the paper.	no	No comparison between AI recommendations and standard clinical practices is mentioned in the paper.	no	While the paper discusses molecular markers (HER2, ER, BRCA1/2, ACNG4, CHRNA6, PKMYT1, EPYC), it does not specifically describe AI models incorporating this genomic data. It only mentions AI in passing as a potential future application.	no	There is no mention of geographic context or emerging economies in the paper.	no	No quantitative performance metrics are reported in the paper, as it appears to be a review of biomarkers rather than an evaluation of AI models.	no	The paper discusses breast cancer and mentions AI, but only briefly in the context of combining biomarkers with AI. It is not specifically focused on AI/machine learning models for treatment recommendations.	Exclude	The abstract focuses on breast cancer biomarkers and potential future applications of AI, but lacks specific details about AI-driven treatment recommendations, geographic context, genomic data integration, comparative analysis, performance metrics, or clinical validation. None of the six screening criteria are substantively met, rendering the paper unsuitable for the intended research focus. The …	0.5
Abstract P6-13-04: Prospective comparison of cost, travel burden, and time to obtain multidisciplinary tumor board treatment plan through in-person visits vs. an AI enabled health technology	Background: Navya is a validated online cancer informatics solution that combines artificial intelligence (AI) based analysis of the guidelines and evidence, and rapid review (2 mins/case) by organ specific tumor board experts at Academic Medical Centers to deliver multidisciplinary expert treatment plan to patients within 24 hours. Initially developed for bresat cancer patients in India without …	R. Badwe, B. Anderson, N. Feldman, Sudeep Gupta, S. Nag, C. Pramesh	10.1158/1538-7445.SABCS19-P6-13-04	https://doi.org/10.1158/1538-7445.SABCS19-P6-13-04	-	0	2020	yes	The study includes a large sample size (195 in-person patients and 335 Navya patients), well exceeding the minimum requirement of 50 patients.	yes	The study includes comparison between AI recommendations and standard clinical practices, showing "97% concordance of Navya predictions with an academic medical center" and comparing outcomes between Navya users and in-person visits.	maybe	The abstract does not explicitly mention whether genomic data is incorporated into the AI analysis. It mentions "AI based analysis of the guidelines and evidence" but doesn't specify if this includes genomic data.	yes	The study has significant focus on emerging economies, particularly India, and mentions applications across 68 countries. The system was "initially developed for breast cancer patients in India without ready access to expertise."	yes	The study reports several quantitative metrics, including concordance rates (97%), patient outcomes (79% treatment concordance), and specific travel distance metrics.	yes	The study clearly focuses on AI/machine learning models (Navya) for treatment recommendations in breast cancer patients, as explicitly stated throughout the abstract.	Include	An AI-driven cancer informatics solution for breast cancer treatment recommendations demonstrates strong performance across multiple screening criteria, including comprehensive clinical validation, comparative analysis, and focus on emerging economies. The study provides robust quantitative metrics and shows significant potential for scaling medical expertise globally, with only minor uncertainty…	4.1
The Transformative Potential of Artificial Intelligence in the Diagnosis of Breast Cancer: A Review	,	Hassan Anwar, Ifra Chaudhary	-	-	-	0	-	no	No abstract text was provided to evaluate whether the study evaluates clinical applicability using real-world data from at least 50 patients.	no	No abstract text was provided to evaluate whether the study includes a comparison between AI recommendations and standard clinical decision-making practices.	no	No abstract text was provided to evaluate whether the AI model incorporates genomic data in its analysis or decision-making process.	no	No abstract text was provided to evaluate whether the study includes data from or focuses on applications in emerging economies.	no	No abstract text was provided to evaluate whether the study reports quantitative performance metrics (such as accuracy, sensitivity, specificity, or AUC-ROC).	no	No abstract text was provided to evaluate whether the study investigates AI/machine learning models for treatment recommendations specifically in breast cancer patients.	Exclude	No abstract text was provided, rendering it impossible to assess the study against the specified screening criteria. Without substantive content, no meaningful determination can be made regarding the study's alignment with population, intervention, geographic context, genomic data integration, comparative analysis, performance metrics, or clinical validation requirements.	0.1
Addressing the Clinical Feasibility of Adopting Circulating miRNA for Breast Cancer Detection, Monitoring and Management with Artificial Intelligence and Machine Learning Platforms	Detecting breast cancer (BC) at the initial stages of progression has always been regarded as a lifesaving intervention. With modern technology, extensive studies have unraveled the complexity of BC, but the current standard practice of early breast cancer screening and clinical management of cancer progression is still heavily dependent on tissue biopsies, which are invasive and limited in captu…	L. Ling, A. F. Aldoghachi, Z. Chong, W. Ho, S. Yeap, R. Chin, Eugene Zhen Xiang Soo, Jen Feng Khor, Y. Yong, Joan Lucille Ling, Na Yan, A. Ong	10.3390/ijms232315382	https://doi.org/10.3390/ijms232315382	International Journal of Molecular Sciences	12	2022	no	There is no mention of patient numbers or real-world validation, and the paper appears to be a review rather than a validation study, so it does not meet this criterion.	no	There is no explicit mention of comparing AI recommendations with standard clinical practices. The abstract suggests this is a review of potential applications rather than a comparative study, so it does not meet this criterion.	maybe	The paper discusses miRNA data, which is genomic in nature, and mentions the use of "big data of miRNA" in AI/ML platforms, so it partially meets this criterion.	no	There is no mention of geographic context or emerging economies in the abstract, so it cannot be determined if this criterion is met.	no	There is no mention of specific performance metrics, and the abstract is theoretical/review-focused rather than reporting empirical results, so it does not meet this criterion.	no	The paper discusses AI/ML in breast cancer, but appears to be a review rather than a primary study. It focuses on miRNA detection rather than treatment recommendations, so it does not meet this criterion.	Exclude	The abstract describes a review of miRNA and AI applications in breast cancer detection, but fails to meet most screening criteria including treatment recommendations, geographic context, comparative analysis, performance metrics, and clinical validation. While the paper touches on genomic data integration, it lacks the empirical depth and specific focus required by the screening requirements. Co…	0.5
A novel case-based reasoning system for breast cancer diagnosis: considering the effects of external characteristics of cases Abstract (Preprint)	BACKGROUND Artificial intelligence can help physicians improve the accuracy of breast cancer diagnosis. However, the effectiveness of AI applications is limited by doctors’ adoption of the results recommended by the AI systems. A case-based reasoning system for breast cancer diagnosis (CBR-BCD) that considers the effects of external characteristics of cases (ECC) can not only provide doctors with…	Dong-xiao Gu, Wang Zhao, Xuejie Yang, Kaixiang Su, Changyong Liang, Gongrang Zhang, O. Zolotarev	10.2196/preprints.32652	https://doi.org/10.2196/preprints.32652	-	0	2021	yes	The study uses real-world data from 1214 cases, well above the 50-patient threshold, and includes evaluation in a real hospital scenario, so this criterion is clearly met.	no	The study compares different AI models (Naive Bayes, KNN, J48), but it does not explicitly compare AI recommendations with standard clinical decision-making practices, so this criterion is not clearly met.	no	The abstract mentions "internal features" but does not specify if these include genomic data, and there is no explicit mention of genomic data integration, so this criterion is not clearly met.	yes	The study uses data from Maputo Central Hospital in Mozambique, which is an emerging economy, so this criterion is clearly met.	yes	The study reports accuracy (95.87% and 99.40%) and AUC-ROC, so this criterion is clearly met.	no	The study focuses on breast cancer diagnosis using AI, but it is not specifically about treatment recommendations, which is a significant mismatch with the criterion.	Exclude	The study demonstrates strong performance in breast cancer diagnosis using AI, with robust clinical validation and emerging economy context, but diverges from the specific focus on treatment recommendations. While the research provides comprehensive performance metrics and uses real-world data, it lacks clear genomic data integration and comparative analysis with standard clinical practices. The …	1.3
Accuracy of an Artificial Intelligence System for Cancer Clinical Trial Eligibility Screening: Retrospective Pilot Study	Background Screening patients for eligibility for clinical trials is labor intensive. It requires abstraction of data elements from multiple components of the longitudinal health record and matching them to inclusion and exclusion criteria for each trial. Artificial intelligence (AI) systems have been developed to improve the efficiency and accuracy of this process. Objective This study aims to e…	T. Haddad, J. Helgeson, K. Pomerleau, A. Preininger, M. C. Roebuck, I. Dankwa-Mullan, G. Jackson, M. Goetz	10.2196/27767	https://doi.org/10.2196/27767	JMIR Medical Informatics	43	2021	yes	The study includes 318 patients, well above the 50-patient threshold, and uses real-world data from actual patients, which fully meets the clinical validation criterion.	yes	The study compares AI recommendations with manual screening and includes detailed comparison metrics (accuracy, sensitivity, specificity), which meets the comparative analysis criterion.	no	There is no mention of genomic data integration in the study. The abstract suggests the system uses general clinical data from health records, rather than incorporating genomic data.	maybe	The study was conducted at an "academic medical center" but the location is not specified, so it cannot be confirmed if the study includes data from or focuses on applications in emerging economies.	yes	The study clearly reports quantitative performance metrics, including accuracy (87.6%), sensitivity (81.1%), and specificity (89%), which fully meets the performance metrics criterion.	no	The study focuses on breast cancer patients, which aligns with the population criterion. However, the study is about clinical trial eligibility screening, not treatment recommendations, which is a critical mismatch with the inclusion criteria.	Exclude	The study focuses on AI-driven clinical trial eligibility screening for breast cancer patients, demonstrating strong performance metrics and clinical validation. However, it critically deviates from the specified screening criteria by not addressing treatment recommendations, lacking genomic data integration, and having an unclear geographic context. Despite methodological rigor, the research doe…	1.3
Impact of Molecular Profiling on Therapy Management in Breast Cancer	Breast cancer (BC) remains the most prevalent cancer among women and the leading cause of cancer-related mortality worldwide. The heterogeneity of BC in terms of histopathological features, genetic polymorphisms, and response to therapies necessitates a personalized approach to treatment. This review focuses on the impact of molecular profiling on therapy management in breast cancer, emphasizing …	Flavia Ultimescu, A. Hudiță, Daniela Elena Popa, M. Olinca, Horatiu Alin Muresean, M. Ceaușu, Diana Iuliana Stanciu, O. Ginghină, B. Gălățeanu	10.3390/jcm13174995	https://doi.org/10.3390/jcm13174995	Journal of Clinical Medicine	5	2024	no	There is no mention of patient numbers or real-world validation. The paper appears to be a review rather than a clinical validation study.	no	There is no mention of comparing AI recommendations with standard clinical practices. While it discusses integration of molecular profiling with traditional data, this is not an AI comparison.	maybe	The paper heavily focuses on genomic data (NGS, molecular profiling, ctDNA), but this is not in the context of an AI model.	no	There is no mention of geographic context or focus on emerging economies. The abstract discusses breast cancer management in general terms.	no	There is no mention of any quantitative performance metrics. The paper appears to be a review rather than a primary research study.	no	The paper discusses breast cancer treatment, but does not specifically mention AI/machine learning models. It focuses on molecular profiling and next-generation sequencing, but not AI-driven treatment recommendations.	Exclude	The abstract describes molecular profiling in breast cancer treatment but lacks specific focus on AI/machine learning models, geographic context, comparative analysis, performance metrics, or clinical validation. Despite discussing advanced genomic technologies, the paper does not meet the required screening criteria for an AI-driven treatment recommendation study. Consequently, the abstract does…	0.5
Genetic testing and counseling challenges in personalized breast cancer care: review article with insights from Türkiye.	According to current evidence, testing for germline BRCA pathogenic variants in newly diagnosed breast cancer (BC) patients has the potential to reduce the burden of the disease through targeted therapies and secondary prevention. A personalized approach to testing can lead to improved individual outcomes for patients. Despite the proven clinical utility and therapeutic impact of BRCA1/2 tests in…	Irfan Cicin, Nuri Karadurmuş, A. Bilici, T. Bahşi, M. Şendur, U. Demirci, S. Goksu, Ozlem Er, A. Bişgin, Ozge Fulya Ozturk Saglam, Birkan Aver, S. Kılıçkap	10.2217/fon-2023-0518	https://doi.org/10.2217/fon-2023-0518	Future Oncology	1	2023	no	No mention of patient data analysis or validation. The paper does not appear to include any clinical validation study.	no	No comparison between AI recommendations and clinical practices is mentioned. The paper appears to be a policy review rather than a comparative study.	no	While the paper discusses genomic testing (BRCA1/2), it does not involve AI models integrating this data. The focus is on access to genetic testing rather than AI applications.	yes	The paper explicitly focuses on Türkiye, which is an emerging economy, and discusses challenges specific to developing countries.	no	No quantitative performance metrics are mentioned. The paper appears to be a qualitative review of policy and access issues.	no	The paper focuses on breast cancer patients, but does not investigate AI/machine learning models for treatment recommendations. It discusses BRCA testing and targeted therapies, but not AI-driven treatment recommendations.	Exclude	The abstract focuses on BRCA testing access in Turkey, addressing geographic and policy perspectives, but lacks any AI/machine learning components or clinical validation. Despite meeting the emerging economy criterion, the paper fails to demonstrate AI-driven treatment recommendations, genomic data integration, comparative analysis, performance metrics, or clinical validation. Consequently, the s…	0.5
SARATON GENOMIKASI VA AI: SARATONDAGI GENOMIK O‘ZGARISHLARNI ANKALASH UCHUN AI MODELLARINI YARATISH, ERTA ANSIQLANISH VA SHAXSIYLASHTIRILGAN DAVOLASH STRATEGIYALARINI KUCHAYTIRISH	Sun'iy intellekt (AI) va saraton genomikasining integratsiyasi aniq onkologiyani o'zgartirib, erta aniqlash va shaxsiylashtirilgan davolash strategiyalarini yaratishga imkon berdi. AI texnikasi, jumladan, mashinani o'rganish va chuqur o'rganish, mutatsiyalarni aniqlash va biomarkerlarni aniqlash uchun murakkab genomik ma'lumotlarni tahlil qiladi. Ushbu yondashuvlar suyuq biopsiya kabi vositalar o…	R.I. Eminov	10.69891/3060-4540.2025.56.98.001	https://doi.org/10.69891/3060-4540.2025.56.98.001	Universal International Scientific Journal	0	2025	no	No mention of patient numbers or real-world validation. The paper appears to be more of a review/perspective piece rather than a clinical validation study.	no	No explicit comparison between AI recommendations and standard clinical practices is mentioned. While it discusses AI's role in treatment optimization, it doesn't compare against existing methods.	yes	The abstract explicitly discusses genomic data integration with AI, mentioning the analysis of "complex genomic data" and the detection of mutations.	no	The abstract does not mention any geographic context or focus on emerging economies. There is no indication of data sources or target populations.	no	No specific quantitative performance metrics are reported. The abstract is high-level and theoretical rather than presenting specific results.	no	The abstract discusses AI in cancer treatment broadly, but does not specifically focus on breast cancer. While it mentions treatment recommendations and personalized strategies, it's not breast cancer-specific.	Exclude	The abstract discusses AI and cancer genomics broadly, but lacks specificity to breast cancer and emerging economies. While it demonstrates genomic data integration, it fails to provide comparative analysis, performance metrics, or clinical validation with patient data. Consequently, the paper does not meet most of the critical screening criteria for the systematic review.	0.5
15P Integration of whole genome data with machine learning technology in breast cancer subtyping	Breast cancer (BC) constitutes the most common female malignancy in the world and is the main cause of cancer-associated mortality. Personalized classification of histopathological subtypes is crucial to estimate a patient's prognosis and administer appropriate treatment strategies. To date, the immunohistochemistry-based (IHC) classification scheme in use is still too broad therefore individuals…	W. Majer-Burman, K. Pacewicz, M. Meler, M. Gniot, D. Sielski, M. Piernik, P. Sztromwasser, A. Woźna, P. Zawadzki	10.1016/j.annonc.2022.03.030	https://doi.org/10.1016/j.annonc.2022.03.030	Annals of Oncology	0	2022	yes	The study uses data from 1039 patients (802 training + 237 hold-out), well exceeding the minimum requirement of 50 patients.	maybe	The study compares AI classification with IHC-based classification, but this is more about classification accuracy than treatment recommendations.	yes	The study strongly incorporates genomic data, using whole genome sequencing (WGS) data and copy number variation (CNV) features in the analysis.	no	The abstract does not mention any geographic focus or data from emerging economies. The data comes from ICGC, TCGA, and HMF databases, which are international but not specifically focused on emerging economies.	yes	The study clearly reports quantitative performance metrics, including AUROC >0.9, precision (0.69-0.90), and recall (0.67-0.93).	maybe	The study focuses on breast cancer patients and uses machine learning (CatBoost Classifier) for classification, but it is focused on subtype classification rather than treatment recommendations specifically.	Exclude	The study demonstrates strong genomic data integration and clinical validation through machine learning classification of breast cancer subtypes, with robust performance metrics across a large patient dataset. However, the research lacks specific focus on treatment recommendations and emerging economies, limiting its alignment with the comprehensive screening criteria. While technically sophistic…	2.1
Analysis of Watson for oncology and clinicians' treatment recommendations for patients with breast cancer in Korea: A single center experience	Background: Various clinical applications have been attempted using artificial intelligence (AI) clinical decision support system (CDSS), and it has become a starting point for personalized cancer treatment. We aimed to identify the degree of agreement between the AI-CDSS, Watson for Oncology (WFO), and the clinician in treatment recommendations for Korean breast cancer patients and to provide gu…	Heeseung Park, K. Kim, Young-Jin Choi, Hyo-jeong Kim, Dong-Hyun Kim, Keun Kim, J. Kim, S. Bae, Jin A Yoon, Taewoo Kang	10.4103/ijc.IJC_109_20	https://doi.org/10.4103/ijc.IJC_109_20	Indian Journal of Cancer	0	2023	yes	The study includes 183 breast cancer patients, well above the minimum requirement of 50 patients.	yes	The study explicitly compares AI recommendations (WFO) with clinician recommendations, finding concordance in 40.4% of cases.	maybe	The abstract does not mention whether genomic data is incorporated into the AI model's decision-making process. This is a significant uncertainty.	yes	The study is conducted in Korea (Pusan National University Hospital), which is considered an emerging economy.	maybe	While the study reports concordance rates (40.4%), it doesn't explicitly mention standard metrics like accuracy, sensitivity, or specificity. However, the comparative analysis provides some quantitative evaluation.	yes	The study clearly focuses on AI (Watson for Oncology) for treatment recommendations in breast cancer patients.	Include	A comprehensive study of AI-driven treatment recommendations for breast cancer patients in Korea, demonstrating comparative analysis between AI and clinical decision-making with a robust sample size of 183 patients. The research provides insights into AI clinical decision support systems, highlighting geographic and healthcare system variations while offering potential improvements for personaliz…	3.8
Investigating the Application of Quantum Machine Learning in Breast Cancer: A Systematic Review	Background: Breast cancer diagnostic data is complex and accompanied by noise. Quantum machine learning can enhance the accuracy, efficiency, and scalability of artificial intelligence algorithms and has applications in various fields such as drug discovery and personalized medicine. Methods: In the systematic review conducted, the databases PubMed, Embase, Scopus, and Web of Science were searche…	Shahrzad Kaveh, Elahe Arezi, Zahra Khedri, Solmaz Sohrabei	10.32768/abc.2025122130-142	https://doi.org/10.32768/abc.2025122130-142	Archives of Breast Cancer	0	2025	maybe	The abstract does not specify the number of patients included in the analysis. As this is a systematic review of 29 studies, it likely includes more than 50 patients total, but this is not explicitly stated.	no	While the paper discusses AI performance metrics, it does not explicitly compare AI recommendations with standard clinical decision-making practices.	no	The abstract does not explicitly mention the use of genomic data in the AI models. While it discusses "complex" data, there is no specific reference to genomic information.	no	The abstract makes no mention of emerging economies or geographic context.	yes	The abstract reports specific quantitative metrics including AUC (0.91), accuracy (90-96%), sensitivity, specificity, and precision.	maybe	The paper focuses on breast cancer and AI/machine learning models, but it is a systematic review rather than a primary study. While it discusses AI models for breast cancer management, it does not specifically focus on treatment recommendations.	Exclude	A systematic review of AI and quantum machine learning in breast cancer demonstrates strong performance metrics but lacks specific focus on treatment recommendations in emerging economies. While reporting high accuracy and AUC scores, the study does not explicitly integrate genomic data or compare AI recommendations with standard clinical practices. The review provides insights into AI applicatio…	1.3
Leveraging Digital Twins for Stratification of Patients with Breast Cancer and Treatment Optimization in Geriatric Oncology: Multivariate Clustering Analysis.	Background Defining optimal adjuvant therapeutic strategies for older adult patients with breast cancer remains a challenge, given that this population is often overlooked and underserved in clinical research and decision-making tools. objectives This study aimed to develop a prognostic and treatment guidance tool tailored to older adult patients using artificial intelligence (AI) and a combinati…	P. Heudel, Mashal Ahmed, Felix Renard, Arnaud Attye	10.2196/64000	https://doi.org/10.2196/64000	JMIR Cancer	0	2024	yes	The study includes 793 patients after data refinement, well above the minimum requirement of 50 patients, and uses real-world clinical data.	maybe	The abstract doesn't explicitly mention a comparison between AI recommendations and standard clinical decision-making practices. While it mentions "unlike traditional models," it doesn't clearly describe a comparative analysis.	maybe	While the study includes biological features (hormone receptor status, tumor characteristics), it's not explicitly clear if genomic data is incorporated. The features mentioned are more clinical and pathological rather than genomic.	no	The study is conducted at the French Léon Bérard Cancer Center and doesn't mention any focus on or data from emerging economies.	yes	The study reports quantitative performance metrics, specifically AUC scores (0.81 for Random Forest Classification and 0.76 for Support Vector Classifier).	yes	The study clearly focuses on AI/machine learning models for treatment recommendations in breast cancer patients, specifically older adults (70+ years) with HER2-negative early-stage breast cancer.	Exclude	An AI-driven breast cancer treatment guidance tool for older adults demonstrates strong performance metrics and clinical validation, but fails to meet key screening criteria including geographic diversity and clear genomic data integration. While the study provides a comprehensive approach to personalized oncology care, its limited scope and lack of comparative analysis with standard clinical pra…	2.1
Consistency of CSCO AI with Multidisciplinary Clinical Decision-Making Teams in Breast Cancer: A Retrospective Study	Background The Chinese Society of Clinical Oncology Artificial Intelligence System (CSCO AI) serves as a clinical decision support system developed utilizing Chinese breast cancer data. Our study delved into the congruence between breast cancer treatment recommendations provided by CSCO AI and their practical application in clinical settings. Methods A retrospective analysis encompassed 537 breas…	Weimin Xu, Xinyu Wang, Lei Yang, Muzi Meng, Chenyu Sun, Wanwan Li, Jia Li, Lu Zheng, Tong Tang, Wenjun Jia, Xiao Chen	10.2147/BCTT.S419433	https://doi.org/10.2147/BCTT.S419433	Breast Cancer	0	2024	yes	The study includes 537 patients, well above the minimum requirement of 50 patients, and uses real-world clinical data.	yes	The study clearly compares AI recommendations with standard clinical decision-making through MDT (Multi-Disciplinary Treatment) team evaluations, showing 92.4% agreement.	maybe	While the abstract mentions molecular subtypes and TNBC, it doesn't explicitly state whether genomic data is incorporated into the AI model's decision-making process, so this is a significant uncertainty.	yes	The study is conducted in China (Second Affiliated Hospital of Anhui Medical University) and uses Chinese breast cancer data, which qualifies as an emerging economy.	yes	The study reports quantitative metrics including concordance rates (80.4% overall, with specific rates for different stages and subtypes).	yes	The study clearly focuses on AI (CSCO AI) for treatment recommendations in breast cancer patients, as stated explicitly throughout the abstract.	Include	A comprehensive study of AI-driven breast cancer treatment recommendations in China demonstrates strong alignment with clinical decision-making practices, utilizing a large patient dataset and reporting robust performance metrics across different cancer stages and subtypes. The research effectively compares AI-generated treatment suggestions with multi-disciplinary team recommendations, showing h…	4.5
Artificial intelligence platform for oncology could assist in treatment decisions	Watson for Oncology (WFO), an artificial intelligence platform, demonstrated a strong concordance with recommendations from a panel of oncologists in a double-blind validation study presented at the San Antonio Breast Cancer Symposium, which was held December 6–10, 2016. WFO was developed by IBM Corporation (Armonk, NY) in collaboration with Memorial Sloan Kettering Cancer Center in New York City…	C. Printz	10.1002/cncr.30655	https://doi.org/10.1002/cncr.30655	Cancer	21	2017	yes	The study evaluated 638 patients, well exceeding the minimum requirement of 50 patients.	yes	The study explicitly compares AI recommendations with a multidisciplinary tumor board's decisions, showing concordance rates across different breast cancer types.	maybe	While the abstract mentions that the system can extract and assess "large amounts of structured and unstructured data from medical records," it doesn't explicitly state whether genomic data is included. The mention of HER2/neu status suggests some molecular data integration, but it's not clear if this is part of the AI analysis.	yes	The study was conducted at Manipal Comprehensive Cancer Center in Bangalore, India, which is an emerging economy. This is explicitly mentioned in the abstract.	yes	The study reports quantitative performance metrics, specifically concordance rates (90% for standard treatment/consideration, 80% for nonmetastatic, 45% for metastatic, 68% for triple-negative, and 35% for HER2/neu-negative cases).	yes	The study clearly focuses on AI (Watson for Oncology) for treatment recommendations in breast cancer patients, which is explicitly stated and is a central focus of the study.	Include	An AI-powered oncology platform demonstrated strong concordance with clinical decision-making in breast cancer treatment recommendations, utilizing data from an Indian medical center and analyzing 638 patient cases across different cancer subtypes. The study comprehensively compared AI-generated treatment suggestions with multidisciplinary tumor board recommendations, providing quantitative perfo…	4.5
Economics of genomic testing for women with breast cancer.	BACKGROUND Creating the value proposition for innovations in personalized genomic medicine requires generation of evidence-based demonstrations of clinical utility and cost-effectiveness. OBJECTIVES To assess economic studies of genomic testing for women with breast cancer and to understand the value of genomic testing for multiple stakeholders. STUDY DESIGN Literature review. METHODS A structure…	Robert D. Lieberthal	-	-	American Journal of Managed Care	4	2013	no	The abstract mentions that "most of the economic evidence relied on modeling rather than clinical trial data", and there is no indication of validation with real-world patient data.	no	While the paper includes comparisons, these are economic analyses rather than comparisons between AI recommendations and clinical decision-making.	no	The paper discusses genomic testing in breast cancer, but it is focused on economic analysis rather than AI model integration of genomic data.	no	The abstract does not mention any focus on emerging economies, and the study appears to be a general literature review without geographic specificity.	no	The abstract does not mention any quantitative performance metrics, as the focus is on economic analysis rather than technical performance.	no	The paper focuses on breast cancer patients and genomic testing, but it does not specifically investigate AI/machine learning models for treatment recommendations, which is a critical requirement for inclusion.	Exclude	The abstract describes an economic literature review of genomic testing in breast cancer, which fundamentally lacks alignment with the specified screening criteria focused on AI/machine learning models. Critical elements such as AI intervention, emerging economy context, performance metrics, and clinical validation are absent, rendering the paper unsuitable for the intended systematic review. The…	0.1
Current advances in the diagnosis and personalized treatment of breast cancer: lessons from tumor biology.	Breast cancer treatment has advanced enormously in the last decade. Most of this is due to advances reached in the knowledge regarding tumor biology, mainly in the field of diagnosis and treatment. This review brings information about how the genomics-based information contributed to advances in breast cancer diagnosis and prognosis perspective, as well as presents how tumor biology discoveries f…	R. Kern, Stephany Corrêa, T. B. Scandolara, Janaína Carla da Silva, B. Pires, C. Panis	10.2217/pme-2020-0070	https://doi.org/10.2217/pme-2020-0070	Personalized Medicine	9	2020	no	There is no mention of patient numbers or real-world data validation.	no	There is no mention of comparing AI recommendations with standard clinical practices, as this appears to be a general review of advances in breast cancer treatment.	maybe	The abstract explicitly mentions "genomics-based information" and its contribution to diagnosis and prognosis, but this is in a general context, not specifically about AI model integration.	maybe	There is no mention of geographic context or emerging economies, so it cannot be determined if this criterion is met.	no	There is no mention of any quantitative performance metrics.	no	The abstract discusses breast cancer treatment and genomics, but does not specifically mention AI/machine learning models for treatment recommendations. This is a critical missing element.	Exclude	The abstract discusses breast cancer treatment advances and genomics but lacks specific focus on AI/machine learning models for treatment recommendations. Critical screening criteria related to AI implementation, performance metrics, and clinical validation are not addressed, rendering the paper unsuitable for the specified research parameters. The text appears to be a general review rather than …	0.5
Dynamic genome and transcriptional network‐based biomarkers and drugs: precision in breast cancer therapy	Despite remarkable progress in medium‐term overall survival benefit in the adjuvant, neoadjuvant and metastatic settings, with multiple recent targeted drug approvals, acquired resistance, late relapse, and cancer‐related death rates remain challenging. Integrated technological systems have been developed to overcome these unmet needs. The characterization of structural and functional noncoding g…	Ioannis D. Kyrochristos, D. Ziogas, D. Roukos	10.1002/med.21549	https://doi.org/10.1002/med.21549	Medicinal research reviews (Print)	21	2018	no	The paper does not mention any evaluation of clinical applicability using real-world data from at least 50 patients. While it discusses patient-centric genomic trials, it does not specify the number of patients.	no	The paper does not mention any comparison between AI recommendations and standard clinical decision-making practices. While it discusses therapeutic decision-making, it is not in the context of AI vs. standard practice.	maybe	The paper heavily focuses on genomic data integration, discussing NGS, Hi-C, CRISPR/Cas9, and genome analysis. However, this is not in the context of an AI model.	no	The paper does not mention any geographic context or focus on emerging economies. It appears to be a general review without a specific geographic focus.	no	The paper does not report any quantitative performance metrics, such as accuracy, sensitivity, specificity, or AUC-ROC. It appears to be a review of techniques rather than an evaluation study.	no	The paper discusses breast cancer and genomic analysis, but does not specifically focus on AI/machine learning models for treatment recommendations. It is more of a review of genomic analysis techniques and their potential applications, rather than an investigation of AI/ML models for treatment recommendations in breast cancer patients.	Exclude	The abstract presents a comprehensive review of genomic analysis techniques in breast cancer, focusing on technological advancements and potential therapeutic applications. Despite extensive discussion of genomic technologies, the text fails to meet the specified screening criteria related to AI/machine learning models, geographic context, comparative analysis, performance metrics, and clinical v…	0.5
As the science of genomics has matured , it is increasingly seen as a tool used in clinical practice to design new treatments and to tailor current treatments more effectively	There is perhaps no field of therapeutics in which personalized medicine has been more successfully implemented than in breast cancer. The routine use of estrogen receptor, progesterone receptor and HER-2 testing supports the value of biomarker-driven therapeutics in cancer in general. In addition, the use of somatic and transcriptomic arrays to guide therapy has been pioneered in the treatment o…	K. Hadfield, W. Newman, H. McLeod, C. Walko, A. González-Neira	-	-	-	0	2008	no	No specific patient numbers are mentioned in the abstract. While it discusses real-world implications, it does not present a specific validation study.	no	No comparison between AI and standard clinical practices is mentioned in the abstract. While it discusses different treatment approaches, it does not compare them systematically.	no	The abstract discusses genomic elements like somatic and transcriptomic arrays, as well as biomarkers and genetic testing. However, this is in the context of traditional testing, not AI integration.	maybe	The abstract mentions Asia and discusses global disparities in breast cancer presentation between Western and Asian populations. It also notes the rising incidence of breast cancer in Asia.	no	No quantitative performance metrics are reported in the abstract. It only mentions general outcomes like life expectancy.	no	The abstract discusses breast cancer treatment and personalized medicine, but does not mention any AI or machine learning models. It focuses on traditional biomarkers and genetic testing rather than AI/ML interventions.	Exclude	The abstract discusses breast cancer treatment and personalized medicine but lacks specific AI/machine learning interventions, failing to meet the primary screening criteria. While touching on genomic testing and global health disparities, the text does not present an AI-driven approach to treatment recommendations or include comparative analysis, performance metrics, or clinical validation. Cons…	0.5
The Role of AI in Breast Cancer Lymph Node Classification: A Comprehensive Review	Simple Summary Breast cancer affects countless women worldwide, and detecting the spread of cancer to the lymph nodes is crucial for determining the best course of treatment. Traditional diagnostic methods have their drawbacks, but artificial intelligence techniques, such as machine learning and deep learning, offer the potential for more accurate and efficient detection. Researchers have develop…	J. Vrdoljak, Ante Krešo, Marko Kumrić, Dinko Martinović, I. Cvitković, M. Grahovac, Josip Vickov, J. Bukić, J. Božić	10.3390/cancers15082400	https://doi.org/10.3390/cancers15082400	Cancers	11	2023	no	The abstract does not specify the number of patients included in the studies. While it mentions "real-world clinical settings," it does not provide specific validation details.	no	The abstract does not explicitly mention comparison with standard clinical practices. While it discusses "traditional diagnostic methods," it does not present a direct comparison.	no	The abstract mentions "clinicopathological features" but does not specifically indicate genomic data integration. Radiological data and patient information are mentioned, but genomic integration is unclear.	maybe	The abstract mentions "areas with limited medical resources" but does not specifically focus on emerging economies, so this is only a brief mention and not a primary focus of the study.	yes	The abstract clearly reports performance metrics (AUC: 0.71-0.99 for DL models, AUC: 0.74-0.77 for clinicopathological features, AUC: 0.82-0.94 for multimodal models), so this criterion is clearly met.	no	The paper focuses on breast cancer and AI/ML models, but it specifically addresses lymph node metastasis detection rather than treatment recommendations, which is a significant mismatch with the criterion.	Exclude	The study focuses on AI models for breast cancer lymph node metastasis detection, presenting performance metrics but lacking clear genomic data integration and treatment recommendation specifics. While demonstrating promising diagnostic approaches with high AUC scores, the research does not fully align with the comprehensive screening criteria, particularly regarding treatment recommendations and…	1.3
Artificial intelligence grading of breast cancer: a promising method to refine prognostic classification for management precision	Artificial intelligence (AI)‐based breast cancer grading may help to overcome perceived limitations of human assessment. Here, the potential value of AI grade was evaluated at the molecular level and in predicting patient outcome.	Khloud A. Elsharawy, T. Gerds, E. Rakha, L. Dalton	10.1111/his.14354	https://doi.org/10.1111/his.14354	Histopathology	19	2021	no	No information is provided about the sample size or real-world data validation, so it cannot be determined if this criterion is met.	maybe	The study mentions comparison with "human assessment", which suggests some comparison between AI recommendations and standard clinical decision-making practices, partially meeting this criterion, though it's not specifically about treatment recommendations.	maybe	The abstract mentions "molecular level" evaluation, suggesting the AI model incorporates genomic data in its analysis or decision-making process, partially meeting this criterion, though details are limited.	no	No information is provided about the geographic context or whether the study includes data from or focuses on applications in emerging economies, so it cannot be determined if this criterion is met.	no	No explicit mention of specific performance metrics is provided, so it cannot be determined if this criterion is met.	no	The study involves breast cancer and AI, but focuses on grading rather than treatment recommendations, which does not meet the criterion of investigating AI/machine learning models for treatment recommendations specifically in breast cancer patients.	Exclude	The abstract describes an AI-based breast cancer grading study that does not focus on treatment recommendations, which immediately disqualifies it from meeting the primary screening criterion. Insufficient details are provided to comprehensively assess geographic context, performance metrics, and clinical validation, further limiting its alignment with the specified requirements. The study's emph…	0.5
Future AI Will Most Likely Predict Antibody-Drug Conjugate Response in Oncology: A Review and Expert Opinion	Simple Summary This review explores the potential of artificial intelligence (AI) to predict the effectiveness of antibody-drug conjugates (ADCs) in cancer treatment. The problem addressed is the need for more accurate methods to predict how well cancer therapies will work, particularly in personalized medicine. This study’s aim is to discuss how AI can enhance the precision of ADC therapy by ana…	N. Sobhani, A. D’Angelo, Matteo Pittacolo, Giuseppina Mondani, D. Generali	10.3390/cancers16173089	https://doi.org/10.3390/cancers16173089	Cancers	4	2024	no	While it mentions "late-phase clinical trials," it does not specify the number of patients. As a review paper, it likely does not include primary validation.	no	There is no clear comparison between AI recommendations and standard clinical practices. While it mentions FDA-approved models, it does not describe comparative analysis.	maybe	The abstract mentions "molecular biomarkers" but does not explicitly state whether genomic data is integrated. This is somewhat unclear from the abstract alone.	no	There is no mention of emerging economies or geographic context in the paper. The only geographic reference is to the U.S. FDA.	no	No specific performance metrics are mentioned. The paper appears to be a review rather than a primary research study.	maybe	The paper discusses AI in cancer treatment broadly, with some mention of breast cancer detection, but it is not specifically focused on treatment recommendations for breast cancer patients. The focus appears to be on antibody-drug conjugates (ADCs) in general cancer treatment.	Exclude	The abstract describes a review of AI in cancer treatment that broadly discusses antibody-drug conjugates, but fails to meet most specific screening criteria related to breast cancer treatment recommendations, emerging economies, and clinical validation. While touching on AI's potential in cancer therapy, the paper lacks the precise focus, comparative analysis, and performance metrics required by…	0.9
Advancements in Targeted Therapies and Pharmacogenomics for Personalized Breast Cancer Treatment: The Role of Gene SNPs in Treatment Resistance.	Breast cancer remains a prevalent and diverse disease, significantly contributing to cancer- related deaths among women worldwide. Recent advancements in molecular biology have paved the way for targeted therapies and pharmacogenomics, which are crucial for developing personalized treatment strategies. This literature review synthesizes findings from recent studies on these approaches, emphasizin…	D. Tripathi, Neal M Davies, P. S. Rajinikanth, Prashant Pandey	10.2174/0115665232373621250618181424	https://doi.org/10.2174/0115665232373621250618181424	Current Gene Therapy	0	2025	no	While the paper discusses clinical applications, it does not specify the number of patients involved. This appears to be a literature review rather than a primary study with patient data, so this criterion is not met.	no	While the paper discusses different treatment approaches, it does not compare AI recommendations with standard clinical practices. This criterion is not met.	no	The paper heavily discusses genomic data, including SNPs, BRCA1/2 mutations, and genomic profiling, but this is in the context of general treatment decisions, not AI model integration. This criterion is not met in the context of AI systems.	no	The abstract does not mention any specific geographic focus or emerging economies, so this criterion is not met based on the available information.	no	The abstract does not mention any quantitative performance metrics, so this criterion is not met.	no	The paper focuses on breast cancer patients and discusses treatment recommendations, but it does not specifically investigate AI/machine learning models. This is a critical miss that significantly reduces the likelihood of inclusion.	Exclude	The literature review focuses on breast cancer treatment and genomic medicine, but lacks any investigation of AI or machine learning models for treatment recommendations. Critical screening criteria related to AI intervention, geographic context, comparative analysis, performance metrics, and clinical validation are not met. The paper fundamentally addresses genomic medicine and targeted therapie…	0.5
Applying artificial intelligence technology to assist with breast cancer diagnosis and prognosis prediction	Breast cancer remains the most diagnosed cancer in women. Advances in medical imaging modalities and technologies have greatly aided in the early detection of breast cancer and the decline of patient mortality rates. However, reading and interpreting breast images remains difficult due to the high heterogeneity of breast tumors and fibro-glandular tissue, which results in lower cancer detection s…	Meredith A. Jones, Warid Islam, Rozwat Faiz, Xuxin Chen, Bin Zheng	10.3389/fonc.2022.980793	https://doi.org/10.3389/fonc.2022.980793	Frontiers in Oncology	29	2022	no	There is no mention of specific patient numbers or real-world validation. As a review paper, it likely discusses various studies but does not present its own validation, so it does not meet this criterion.	no	While the paper discusses AI-based models, it does not explicitly mention comparison with standard clinical practices. It only mentions "inter-reader variability" in general terms, so it does not clearly meet this criterion.	no	The paper mentions "tumor microenvironment" but does not explicitly discuss genomic data integration. The focus appears to be on radiomics and imaging features, so it does not meet this criterion.	no	The paper does not mention any geographic context or focus on emerging economies, so it is unclear if this criterion is met.	maybe	The abstract mentions "sensitivity and specificity" but only in general terms. As a review paper, it likely discusses these metrics but does not present specific results, so it partially meets this criterion.	no	The paper focuses on breast cancer and AI/ML models, but it appears to be a review paper focusing on image analysis and detection rather than treatment recommendations. Therefore, it does not meet this criterion as it is not about treatment recommendations.	Exclude	The review paper on AI in breast cancer imaging fails to meet most screening criteria, particularly those related to treatment recommendations, genomic data integration, and clinical validation. While discussing AI models and image analysis, the abstract lacks specific details about performance metrics, comparative analysis, and real-world patient data. The paper appears more focused on reviewing…	0.5
Machine learning to guide the use of adjuvant therapies for breast cancer	Accurate prediction of the individualized survival benefit of adjuvant therapy is key to making informed therapeutic decisions for patients with early invasive breast cancer. Machine learning technologies can enable accurate prognostication of patient outcomes under different treatment options by modelling complex interactions between risk factors in a data-driven fashion. Here, we use an automat…	A. Alaa, D. Gurdasani, A. Harris, J. Rashbass, M. Van Der Schaar	10.1038/s42256-021-00353-8	https://doi.org/10.1038/s42256-021-00353-8	Nature Machine Intelligence	43	2020	yes	The study far exceeds the minimum requirement of 50 patients, using nearly 1 million patients (395,862 + 571,635) from two major national registries.	yes	The study explicitly compares their AI model (Adjutorium) with a standard clinical tool (PREDICT v2.1), showing improved accuracy.	maybe	The abstract doesn't explicitly mention whether genomic data is incorporated. It refers to "complex interactions between risk factors" but doesn't specify if these include genomic data.	no	The study uses data from the UK and US national cancer registries, and there is no mention of emerging economies or applications in these contexts.	yes	While specific metrics aren't detailed in the abstract, it mentions "improved accuracy" and validation across large cohorts, suggesting quantitative performance evaluation.	yes	The study clearly focuses on AI/machine learning models for treatment recommendations in breast cancer patients, specifically for adjuvant therapy decisions.	Exclude	A machine learning model for breast cancer treatment recommendations demonstrates strong performance across multiple validation cohorts, with comprehensive clinical data from the UK and US. While the study exhibits robust methodology and comparative analysis, it lacks focus on emerging economies and does not clearly specify genomic data integration. The research provides a web-based decision supp…	1.3
Evaluation of machine learning algorithms and computational structural validation of CYP2D6 in predicting the therapeutic response to tamoxifen in breast cancer.	OBJECTIVE CYP2D6 plays a critical role in metabolizing tamoxifen into its active metabolite, endoxifen, which is crucial for its therapeutic effect in estrogen receptor-positive breast cancer. Single nucleotide polymorphisms (SNPs) in the CYP2D6 gene can affect enzyme activity and thus impact tamoxifen efficacy. This study aimed to use machine learning algorithms (MLAs) to identify significant pr…	K. Sridharan, K. Sekaran, C. George Priya Doss	10.26355/eurrev_202412_37005	https://doi.org/10.26355/eurrev_202412_37005	European Review for Medical and Pharmacological Sciences	0	2024	yes	The study uses data from 4,974 breast cancer patients, with 898 having BCFI data, clearly exceeding the minimum requirement of 50 patients.	no	The study compares different machine learning models (regression, CHAID, ANN, CART), but it does not explicitly compare AI recommendations with standard clinical practices.	yes	The study clearly incorporates genomic data (CYP2D6 genotypes and SNPs) and uses bioinformatics tools for genetic analysis.	no	The abstract mentions the International Tamoxifen Pharmacogenomics Consortium (ITPC), but there is no explicit mention of emerging economies or geographic focus.	maybe	The study reports mean prediction error for training and testing cohorts, and includes survival analysis and Kaplan-Meier analysis, though not all standard metrics are mentioned.	maybe	The study focuses on breast cancer patients and uses machine learning for treatment-related predictions, but it is not specifically about treatment recommendations, rather about predicting Breast Cancer-Free Interval (BCFI).	Include	A machine learning study on breast cancer patients demonstrates strong genomic data integration and clinical validation, utilizing a large patient dataset and advanced bioinformatics techniques. While the research incorporates sophisticated predictive modeling and genetic analysis, it falls short in directly addressing treatment recommendations and lacks explicit focus on emerging economies or co…	3
‘Breast Cancer Resistance Likelihood and Personalized Treatment Through Integrated Multiomics’	In recent times, enormous progress has been made in improving the diagnosis and therapeutic strategies for breast carcinoma, yet it remains the most prevalent cancer and second highest contributor to cancer-related deaths in women. Breast cancer (BC) affects one in eight females globally. In 2018 alone, 1.4 million cases were identified worldwide in postmenopausal women and 645,000 cases in preme…	S. Mehmood, M. Faheem, Hammad Ismail, S. M. Farhat, Mahwish Ali, S. Younis, M. Asghar	10.3389/fmolb.2022.783494	https://doi.org/10.3389/fmolb.2022.783494	Frontiers in Molecular Biosciences	15	2022	no	There is no mention of patient data or validation studies. The paper appears to be a review rather than an implementation study.	no	There is no mention of comparing AI recommendations with standard clinical practices. The paper appears to be a review of therapeutic resistance and management techniques.	no	The paper discusses multiomics and genetic testing, and mentions genetic variations and mutations in treatment decisions. However, this is in a general context, not specifically in the context of an AI model.	no	The abstract mentions global statistics but does not specifically focus on emerging economies. There is no clear indication of the geographic context for applications.	no	There is no mention of any quantitative performance metrics. The paper appears to be a review rather than an empirical study.	no	The paper discusses breast cancer treatment and therapeutic decisions, but does not specifically mention AI/machine learning models for treatment recommendations. This is a critical missing element that significantly reduces the likelihood of inclusion.	Exclude	The abstract discusses breast cancer treatment and multiomics approaches but lacks specific focus on AI/machine learning models for treatment recommendations. Critical screening criteria related to AI implementation, performance metrics, and clinical validation are not met, rendering the paper unsuitable for the intended research scope. The review-style content provides general insights into brea…	0.5
Precision medicine in breast cancer (Review)	Precision medicine in breast cancer is a revolutionary approach that customizes diagnosis and treatment based on individual and tumor characteristics, departing from the traditional one-size-fits-all approach. Breast cancer is diverse, with various subtypes driven by distinct genetic mutations. Understanding this diversity is crucial for tailored treatment strategies that target specific vulnerab…	P. Papalexis, V. Georgakopoulou, Panagiotis Drossos, Eirini Thymara, A. Nonni, Andreas C. Lazaris, G. Zografos, Demetrios A. Spandidos, Nikolaos Kavantzas, G. Thomopoulou	10.3892/mco.2024.2776	https://doi.org/10.3892/mco.2024.2776	Molecular and clinical oncology	6	2024	no	There is no mention of patient numbers or real-world data validation. The paper appears to be more of a review/perspective piece rather than a clinical validation study.	no	There is no explicit comparison between AI recommendations and standard clinical practices. The paper only provides a general discussion of precision medicine approaches.	maybe	The paper discusses genetic testing and molecular subtyping, and mentions BRCA genes and DNA repair-associated genes. However, it does not specifically describe how AI models incorporate this genomic data.	no	There is no mention of emerging economies or geographic context, so it cannot be determined if the study includes data from or focuses on emerging economies.	no	No quantitative performance metrics are mentioned, and there is no discussion of accuracy, sensitivity, specificity, or AUC-ROC.	maybe	The abstract discusses AI in breast cancer treatment, but only mentions it briefly as "Integration of big data and artificial intelligence enhances personalized treatment strategies". It does not specifically detail AI/machine learning models for treatment recommendations.	Exclude	The abstract discusses precision medicine in breast cancer but lacks specific details about AI model implementation, geographic context, comparative analysis, performance metrics, and clinical validation. While touching on relevant topics like genomics and AI, the text fails to meet most of the detailed screening criteria for a comprehensive AI-driven treatment recommendation study. The paper app…	0.9
Transparent precision: Explainable AI empowered breast cancer recommendations for personalized treatment	Breast cancer stands as a prevalent global concern, prompting extensive research into its origins and personalized treatment through Artificial Intelligence (AI)-driven precision medicine. However, AI's black box nature hinders result acceptance. This study delves into Explainable AI (XAI) integration for breast cancer precision medicine recommendations. Transparent AI models, fuelled by patient …	Reena Lokare, Jyoti Wadmare, Sunita Patil, G. Wadmare, Darshan Patil	10.11591/ijai.v13.i3.pp2694-2702	https://doi.org/10.11591/ijai.v13.i3.pp2694-2702	IAES International Journal of Artificial Intelligence (IJ-AI)	3	2024	maybe	The abstract does not specify the number of patients included in the study, so there is no information provided about whether the study evaluates clinical applicability using real-world data from at least 50 patients.	maybe	While the abstract discusses treatment recommendations, it does not explicitly mention a comparison with standard clinical decision-making practices, so there is no clear information about a comparative analysis.	yes	The study incorporates genomic data in its analysis, as the abstract explicitly mentions using "clinical and genomic data" and discusses HER2 therapy, indicating the use of genomic data.	maybe	The abstract does not mention any geographic context or specify whether it includes data from emerging economies, so there is no information provided about the geographic context of the study.	yes	The study reports a specific performance metric, 99.87% overall prediction accuracy, though it would be more comprehensive to see additional metrics like sensitivity and specificity.	yes	The study investigates AI/machine learning models for treatment recommendations specifically in breast cancer patients, as evidenced by the abstract's focus on "personalized treatment recommendations" and "optimal treatment approaches" for breast cancer.	Include	An AI-driven study on breast cancer treatment recommendations demonstrates strong potential in personalized medicine, utilizing genomic data and achieving high prediction accuracy. However, significant uncertainties exist regarding geographic context, comparative analysis, and clinical validation, which limit the comprehensive assessment of the research's applicability and generalizability. The s…	2.9
Personalized Treatment Plans Powered by AI and Genomics	This paper aims at investigating the implementation of AI in genomics specifically in the cancer treatment. Through using the Random Forest and Neural Network models, it would like to find out the prediction of patient outcomes from the genomic and clinical features dataset. One of the acknowledged conclusions of the research is the correlation between the genomic mutations and treatment efficacy…	Gopalakrishnan Mahadevan	10.32628/cseit241039	https://doi.org/10.32628/cseit241039	International Journal of Scientific Research in Computer Science Engineering and Information Technology	0	2024	no	The abstract does not mention the sample size or number of patients, so it cannot be determined if the study evaluated clinical applicability using real-world data from at least 50 patients.	no	There is no explicit mention of a comparison between AI recommendations and standard clinical decision-making practices. While the abstract mentions "clinical applicability," it does not describe a comparative analysis.	yes	The abstract clearly mentions using genomic data and features, specifically referencing genomic mutations and genes (TP53 and BRCA1). It explicitly states the integration of genomic and clinical features.	no	There is no mention of geographic context or emerging economies in the abstract, so it cannot be determined if the study includes data from or focuses on applications in emerging economies.	maybe	The abstract mentions "high accuracy" but does not provide specific quantitative performance metrics such as sensitivity, specificity, or AUC-ROC.	maybe	The abstract mentions cancer treatment and AI models, but does not specifically state that the study investigates AI/machine learning models for treatment recommendations in breast cancer patients. While it discusses treatment recommendations, it is not clear if these are specifically for breast cancer patients.	Exclude	The study demonstrates strong integration of genomic data in AI models for cancer treatment, but lacks specificity regarding breast cancer patients and emerging economies. Critical screening criteria remain unaddressed, including comparative analysis, performance metrics, and clinical validation, leaving significant gaps in the research's comprehensive assessment.	1.3
Precision oncology and AI: The ACMA system for personalized treatment matching using real-world data.	e23134 Background: Precision oncology promises tailored cancer treatments, yet current methods often overlook individual patient variability. The AI-powered Case Matching Assistant (ACMA) system addresses this by utilizing real-world data (RWD) from over 100,000 clinical cases to personalize treatment strategies, considering genetic profiles, cancer types, treatment stages, and drug interactions.…	Hui Chen, Zanmei Xu, Peng Zhang, F. Pang, Lijuan Chen, Shaohua Yuan, Kai Wang	10.1200/jco.2024.42.16_suppl.e23134	https://doi.org/10.1200/jco.2024.42.16_suppl.e23134	Journal of Clinical Oncology	0	2024	yes	The study uses data from "over 100,000 clinical cases" and includes specific case examples, clearly meeting the minimum requirement of 50 patients for clinical validation.	maybe	The study does not include an explicit comparison between AI recommendations and standard clinical decision-making practices, although it mentions "improved patient outcomes."	yes	The study provides strong evidence of genomic data integration, explicitly mentioning genetic profiles, BRCA mutations, and molecular data, and clearly integrating genomic information in the decision-making process.	no	There is no mention of emerging economies or geographic focus in the study, so it cannot be determined if the data includes emerging economies.	maybe	The study mentions a "90% relevance match" for clinical trial enrollment, but it lacks standard clinical performance metrics such as accuracy, sensitivity, specificity, or AUC-ROC.	maybe	The study investigates AI/machine learning models for treatment recommendations, but it is not specifically focused on breast cancer patients. Instead, it appears to be a general oncology system with examples including lung cancer.	Exclude	An AI-powered oncology system demonstrates strong genomic data integration and clinical validation across multiple cancer types, utilizing over 100,000 clinical cases. While the study provides comprehensive insights into personalized treatment strategies, it lacks specific focus on breast cancer and emerging economies, and does not include a direct comparative analysis with standard clinical prac…	2.7
New Machine Learning Applications to Accelerate Personalized Medicine in Breast Cancer: Rise of the Support Vector Machines.	Artificial intelligence, machine learning, health care robots, and algorithms for clinical decision-making are currently being sought after in diverse fields of clinical medicine and bioengineering. The field of personalized medicine stands to benefit from new technologies so as to harness the omics big data, for example, to individualize and accelerate cancer diagnostics and therapeutics in part…	Mustafa Erhan Ozer, Pemra Ozbek Sarica, K. Arğa	10.1089/omi.2020.0001	https://doi.org/10.1089/omi.2020.0001	Omics	66	2020	no	The abstract doesn't mention the number of patients or specify whether real-world data was used, so it cannot be determined if this criterion is met.	maybe	The abstract mentions comparing "the performance of the present SVM and other diagnostic and therapeutic prediction models," suggesting some comparative analysis. However, it's not clear if this includes comparison with standard clinical practices.	yes	The paper clearly incorporates multiple data types including "transcriptomics, epigenetics, proteomics, and radiomics," which strongly meets the genomic data integration criterion.	no	The abstract makes no mention of emerging economies or geographic context, so it cannot be determined if this criterion is met.	no	While the paper discusses performance comparison, it doesn't explicitly mention specific metrics like accuracy, sensitivity, or AUC-ROC, so it's unclear if this criterion is met.	maybe	The paper discusses AI/machine learning (specifically SVM) for breast cancer, but focuses more on subtype classification rather than treatment recommendations. While it mentions "therapeutic prediction," this isn't clearly the primary focus.	Exclude	The abstract demonstrates strong integration of genomic data and machine learning techniques for breast cancer subtype classification, with partial alignment to population and intervention criteria. However, significant uncertainties exist regarding geographic context, performance metrics, and clinical validation, which limit the study's comprehensive assessment against the screening requirements…	2.1
Facilitating “Omics” for Phenotype Classification Using a User-Friendly AI-Driven Platform: Application in Cancer Prognostics	Precision medicine approaches often rely on complex and integrative analyses of multiple biomarkers from “omics” data to generate insights that can help with either diagnostic, prognostic, or therapeutical decisions. Such insights are often made using machine learning (ML) models that perform sample classification for a particular phenotype (yes/no). Building such models is a challenge and time-c…	Uraquitan Lima Filho, Tiago Alexandre Pais, R. Pais	10.3390/biomedinformatics3040064	https://doi.org/10.3390/biomedinformatics3040064	BioMedInformatics	3	2023	maybe	While the study uses "real-life data," the abstract does not specify the number of patients included, so it cannot be determined if it meets the minimum requirement of 50 patients.	no	The abstract mentions comparison with "other models" but does not specifically compare with standard clinical decision-making practices. The comparison appears to be between different ML models rather than clinical practices.	yes	The study clearly uses genomic data ("omics" data, transcriptomes), which is explicitly mentioned and is a core part of the analysis.	maybe	The abstract does not mention any geographic context or specify whether the data is from emerging economies, so this information is completely missing.	yes	The study reports clear quantitative metrics including sensitivity (72-85%), specificity (76-85%), accuracy (75-85%), and ROC-AUC (77-86%).	no	The study includes breast cancer patients, but focuses on survival prognostics rather than treatment recommendations, which is a significant mismatch with the criterion that specifically requires treatment recommendations.	Exclude	The study focuses on cancer survival prognostics using machine learning and genomic data, but does not meet key screening criteria related to treatment recommendations and geographic context. While demonstrating strong performance metrics and genomic data integration, the research fundamentally diverges from the specified requirements for treatment-focused AI interventions in breast cancer.	0.9
Predicting gene mutation status via artificial intelligence technologies based on multimodal data integration to advance precision oncology.	Personalized treatment strategies for cancer frequently rely on the detection of genetic alterations which are determined by molecular biology assays. Historically, these processes typically required single-gene sequencing, next-generation sequencing, or visual inspection of histopathology slides by experienced pathologists in a clinical context. In the past decade, advances in artificial intelli…	Jun Shao, Jiechao Ma, Q. Zhang, Weimin Li, Chengdi Wang	10.1016/j.semcancer.2023.02.006	https://doi.org/10.1016/j.semcancer.2023.02.006	Seminars in Cancer Biology	35	2023	no	There is no mention of specific patient numbers or real-world validation in the paper. While it discusses "real-world application," it does not provide specific validation details.	no	There is no explicit mention of comparing AI recommendations with standard clinical practices. While the paper discusses AI as a "decision-support tool," it does not describe comparative studies.	yes	The paper explicitly discusses the integration of multimodal data, including genomics, and mentions "multimodal integration (MMI) for molecular intelligent diagnostics" and the prediction of "mutational and molecular profiles."	no	There is no mention of emerging economies or geographic context in the paper. It appears to be a general review without a specific geographic focus.	no	There is no mention of specific performance metrics in the paper. As a review paper, it likely discusses others' results but does not present its own metrics.	maybe	The paper discusses AI in cancer treatment broadly, including breast cancer as one of several cancer types. However, it is a review paper rather than a primary study of AI models for treatment recommendations, and it does not specifically focus on treatment recommendations, but rather on mutation detection and diagnosis.	Exclude	A comprehensive review of AI in cancer diagnostics reveals partial alignment with screening criteria, particularly in genomic data integration. However, the study lacks specific focus on treatment recommendations, geographic context, comparative analysis, performance metrics, and clinical validation. The broad scope and review nature of the paper significantly limit its direct applicability to th…	0.9
Facing the Challenge to Mimic Breast Cancer Heterogeneity: Established and Emerging Experimental Preclinical Models Integrated with Omics Technologies	Breast cancer (BC) is among the most common neoplasms globally and is the leading cause of cancer-related mortality in women. Despite significant advancements in prevention, early diagnosis, and treatment strategies made over the past two decades, breast cancer continues to pose a significant global health challenge. One of the major obstacles in the clinical management of breast cancer patients …	Alessia Ciringione, F. Rizzi	10.3390/ijms26104572	https://doi.org/10.3390/ijms26104572	International Journal of Molecular Sciences	0	2025	no	The paper does not evaluate clinical applicability using real-world data from at least 50 patients. The focus is on preclinical research models.	no	The paper does not include a comparison between AI recommendations and standard clinical decision-making practices. The comparisons discussed are between different experimental models.	no	While the paper mentions "omics technologies" and their use in comparing experimental models with human tumors, it does not describe AI models incorporating genomic data in their analysis or decision-making process.	no	The paper does not mention any focus on emerging economies or include data from those regions. It appears to be a general review without a specific geographic context.	no	The paper does not report any quantitative performance metrics, such as accuracy, sensitivity, specificity, or AUC-ROC. It appears to be a review of experimental models rather than an evaluation of AI performance.	no	The paper does not specifically investigate AI/machine learning models for treatment recommendations in breast cancer patients. Instead, it focuses on experimental models and omics technologies for research purposes.	Exclude	The abstract describes a review of breast cancer experimental models and omics technologies, which fundamentally differs from the systematic review's requirements for AI-driven treatment recommendations. None of the specified screening criteria are met, as the paper focuses on preclinical research methodologies rather than machine learning applications in clinical decision-making. The manuscript …	0.1
Personalized medicine in breast cancer: pharmacogenomics approaches	Abstract: Breast cancer is the fifth cause of cancer death among women worldwide and represents a global health concern due to the lack of effective therapeutic regimens that could be applied to all disease groups. Nowadays, strategies based on pharmacogenomics constitute novel approaches that minimize toxicity while maximizing drug efficacy; this being of high importance in the oncology setting.…	Shabnam Jeibouei, M. Akbari, A. Kalbasi, A. Aref, Mohammad Ajoudanian, A. Rezvani, H. Zali	10.2147/PGPM.S167886	https://doi.org/10.2147/PGPM.S167886	Pharmacogenomics and Personalized Medicine	54	2019	no	There is no mention of patient numbers or real-world data validation. The paper appears to be a review rather than a clinical validation study.	no	While the paper discusses "advantages and disadvantages of current drug regimens," it does not compare AI recommendations with standard practices. There is no mention of comparative analysis between AI and traditional methods.	yes	The paper heavily focuses on genetic profiling and molecular diagnostics, discussing pharmacogenomics and molecular classifications. This criterion is met, but in a general context rather than specifically for AI models.	no	The abstract mentions "worldwide" but does not specifically focus on or include data from emerging economies. There is no clear indication of geographic context for the analysis.	no	There is no mention of any quantitative performance metrics. The paper appears to be a review rather than an empirical study.	no	The paper discusses breast cancer treatment and pharmacogenomics, but does not specifically mention AI/machine learning models for treatment recommendations. This is a critical miss for the primary criterion.	Exclude	The abstract focuses on breast cancer molecular classification and pharmacogenomics but lacks specific investigation of AI/machine learning models for treatment recommendations. Despite discussing genomic approaches, the paper fails to meet critical screening criteria including AI model development, comparative analysis, performance metrics, and clinical validation. Consequently, the study does n…	0.5
Breast cancer prognosis through the use of multi-modal classifiers: current state of the art and the way forward.	We present a survey of the current state-of-the-art in breast cancer detection and prognosis. We analyze the evolution of Artificial Intelligence-based approaches from using just uni-modal information to multi-modality for detection and how such paradigm shift facilitates the efficacy of detection, consistent with clinical observations. We conclude that interpretable AI-based predictions and abil…	Archana Mathur, Nikhilanand Arya, Kitsuchart Pasupa, Sriparna Saha, Sudeepa Roy Dey, Snehanshu Saha	10.1093/bfgp/elae015	https://doi.org/10.1093/bfgp/elae015	Briefings in Functional Genomics	5	2024	no	There is no mention of patient numbers or real-world data validation, and as a survey paper, it likely does not include original clinical validation.	no	While the paper discusses "clinical observations," it does not explicitly mention comparing AI recommendations with standard clinical practices. The paper appears to be a survey paper rather than a comparative study.	no	The abstract mentions "multi-modality" approaches, but does not specifically mention genomic data, so this criterion is not clearly met.	maybe	There is no mention of geographic context or emerging economies, so it cannot be determined if this criterion is met.	no	There is no specific mention of quantitative performance metrics, and while the paper discusses "efficacy," it does not specify any metrics.	no	The abstract mentions breast cancer detection and prognosis, but does not specifically focus on treatment recommendations, which is a significant mismatch with the criterion.	Exclude	The abstract describes a survey of AI approaches in breast cancer detection, but fails to meet critical screening criteria related to treatment recommendations, genomic data integration, comparative analysis, performance metrics, and clinical validation. Specifically, the paper focuses on detection and prognosis rather than treatment recommendations, lacks explicit details about genomic data, per…	0.5
Breast Cancer Subtypes Classification with Hybrid Machine Learning Model.	BACKGROUND Breast cancer is the most prevailing heterogeneous disease among females characterized with distinct molecular subtypes and varied clinicopathological features. With the emergence of various artificial intelligence techniques especially machine learning, the breast cancer research has attained new heights in cancer detection and prognosis. OBJECTIVE Recent development in computer drive…	S. Sarkar, Kalyani Mali	10.1055/s-0042-1751043	https://doi.org/10.1055/s-0042-1751043	Methods of Information in Medicine	5	2022	maybe	The study uses "multicentered datasets" from multiple tertiary care hospitals, but the abstract does not specify the number of patients included.	maybe	The study compares different AI models (GA-SVM vs. SVM-RFE, LASSO-SVM, etc.), but it does not compare AI recommendations with standard clinical practices.	maybe	The abstract mentions "molecular subtypes" and "genetic algorithm", but it is unclear if genomic data is directly incorporated into the model.	yes	The study uses data from the "North West of African subcontinent", which clearly indicates a focus on an emerging economy region.	yes	The study clearly reports multiple quantitative performance metrics, including mean squared error, logarithmic loss, F1-score, area under ROC curve, and precision-recall curve.	maybe	The study focuses on breast cancer patients and uses AI/machine learning models, but it is focused on classification/detection rather than treatment recommendations.	Exclude	A machine learning study on breast cancer classification in North African hospitals demonstrates strong performance metrics and geographic relevance, but falls short of comprehensive treatment recommendation criteria. While the research incorporates advanced AI techniques and multiple performance evaluation methods, it primarily focuses on disease detection rather than treatment guidance, limitin…	2.1
Artificial intelligence in digital breast pathology: Techniques and applications	Breast cancer is the most common cancer and second leading cause of cancer-related death worldwide. The mainstay of breast cancer workup is histopathological diagnosis - which guides therapy and prognosis. However, emerging knowledge about the complex nature of cancer and the availability of tailored therapies have exposed opportunities for improvements in diagnostic precision. In parallel, advan…	Asmaa Ibrahim, P. Gamble, Ronnachai Jaroensri, M. Abdelsamea, C. Mermel, Po-Hsuan Cameron Chen, E. Rakha	10.1016/j.breast.2019.12.007	https://doi.org/10.1016/j.breast.2019.12.007	Breast	142	2019	no	The paper does not mention the number of patients or any real-world validation. It appears to be a review rather than a validation study.	no	While the paper mentions "improvements in diagnostic precision," it does not explicitly state a comparison between AI recommendations and standard clinical decision-making practices. The paper appears to be more of a review article than a comparative study.	no	The paper does not explicitly mention the integration of genomic data in the AI model's analysis or decision-making process. The focus appears to be on pathology slides rather than genomic data.	maybe	The paper does not mention anything about emerging economies or geographic focus, so it cannot be determined from the abstract whether the study includes data from or focuses on applications in emerging economies.	no	The paper does not mention any specific performance metrics, such as accuracy, sensitivity, specificity, or AUC-ROC. The abstract suggests this is a review article rather than a primary research study.	no	The paper discusses AI in breast cancer, but focuses on digital pathology and diagnosis rather than treatment recommendations. Therefore, it does not meet the criterion of investigating AI/machine learning models for treatment recommendations specifically in breast cancer patients.	Exclude	The abstract describes a review of AI in digital pathology for breast cancer diagnosis, focusing on potential applications and challenges rather than presenting a specific treatment recommendation model. None of the specified screening criteria are definitively met, as the paper lacks details on treatment recommendations, genomic data integration, comparative analysis, performance metrics, or cli…	0.5
Meta-analysis of computational methods for breast cancer classification	Millions of women are suffering from breast cancer pressing burden on their shoulders and the global economy. Meanwhile, general treatment methods are applied without considering personalised health and genetic features. Artificial intelligence appears to be a robust method for breast cancer sub-typing. Most of researches have been implemented on binary classification with limited number of data …	Tri-Cong Pham, C. Luong, A. Doucet, Van-Dung Hoang, Diem-Phuc Tran, Duc-Hau Le	10.1504/ijiids.2020.10030219	https://doi.org/10.1504/ijiids.2020.10030219	International Journal of Intelligent Information and Database Systems	4	2020	maybe	The study uses 2,682 samples, which exceeds the 50-patient minimum, but it is unclear if these are real-world clinical data or research samples.	no	The study compares three classification methods, but there is no comparison with standard clinical decision-making practices.	yes	The study clearly uses genomic data, mentioning genes and genetic features, and uses 800 genes in feature selection.	no	There is no mention of geographic context or focus on emerging economies, so it cannot be determined if this criterion is met.	maybe	The study reports accuracy (83.96%), but there is no mention of other metrics like sensitivity, specificity, or AUC-ROC.	maybe	The study focuses on breast cancer and uses AI/machine learning for subtyping, but it is not explicitly clear if it is making treatment recommendations.	Exclude	A machine learning study on breast cancer subtyping demonstrates strong genomic data integration and performance metrics, utilizing a large dataset of 2,682 samples. While the research shows promise in predicting disease genes and classification accuracy, it lacks clear treatment recommendations and comparative analysis with standard clinical practices. Significant uncertainties remain regarding …	2.7
Deep learning assisted multi-omics integration for survival and drug-response prediction in breast cancer	Abstract Background Survival and drug response are two highly emphasized clinical outcomes in cancer research that directs the prognosis of a cancer patient. Here, we have proposed a late multi omics integrative framework that robustly quantifies survival and drug response for breast cancer patients with a focus on the relative predictive ability of available omics datatypes. Neighborhood compone…	Vidhi Malik, Yogesh Kalakoti, D. Sundar	10.1186/s12864-021-07524-2	https://doi.org/10.1186/s12864-021-07524-2	BMC Genomics	72	2021	maybe	The sample size is unclear from the abstract, as there is no explicit mention of the number of patients, and the use of TCGA data does not specify the sample size.	maybe	The study partially meets this criterion, as it compares different approaches (single-omics vs. multi-omics), but does not explicitly compare with standard clinical decision-making practices.	yes	The study strongly integrates multi-omics data, explicitly mentioning the use of genomic data from TCGA and using a "late multi omics integrative framework".	no	The data appears to be from TCGA and GDSC databases, which are primarily Western databases, and there is no mention of emerging economies or geographic context.	yes	The study reports clear quantitative metrics, including accuracy of 94% for survival prediction, MSE of 1.154 for drug response, and a regression value of 0.92.	yes	The study focuses on breast cancer patients and uses AI/ML (Neural network framework) for treatment recommendations, specifically addressing drug response prediction.	Exclude	A comprehensive AI-driven approach for breast cancer treatment recommendations demonstrates strong multi-omics data integration and robust performance metrics, with high accuracy in survival and drug response predictions. While the study provides significant insights into precision oncology, it lacks focus on emerging economies and does not explicitly compare AI recommendations with standard clin…	2.7
Comparison of Machine Learning Models for Classification of Breast Cancer Risk Based on Clinical Data	Breast cancer (BC) is a major global health concern with rising incidence and mortality rates in many developing countries. Effective BC risk assessment models are crucial for prevention and early detection. While the Gail model, a traditional logistic regression‐based model, has been broadly used, its predictive performance may be limited by its linear assumptions. With the rapid advancement of …	Haniyeh Rafiepoor, Alireza Ghorbankhanloo, K. Zendehdel, Zahra Zangeneh Madar, Sepideh Hajivalizadeh, Zeinab Hasani, Ali Sarmadi, Behzad Amanpour-Gharaei, Mohammad Amin Barati, Mozafar Saadat, Seyed-Ali Sadegh-Zadeh, Saeid Amanpour	10.1002/cnr2.70175	https://doi.org/10.1002/cnr2.70175	Cancer Reports	0	2025	no	There is no mention of sample size or real-world data validation, so it cannot be confirmed that this criterion is met.	maybe	The abstract mentions comparing AI models with the Gail model (traditional logistic regression), which partially meets the criterion, though it's not specifically comparing with clinical decision-making practices.	no	There is no mention of genomic data or genetic factors in the risk assessment, so it cannot be confirmed that this criterion is met.	maybe	The abstract mentions "developing countries" which aligns with emerging economies, but it's only mentioned in passing and not clear if the study focuses on these regions.	no	There is no explicit mention of specific performance metrics, and while the abstract discusses "predictive performance," it doesn't detail the metrics used.	no	The abstract mentions breast cancer and AI/machine learning for risk prediction, but it does not specifically focus on treatment recommendations, which is a significant mismatch with the criterion.	Exclude	The abstract focuses on breast cancer risk prediction using AI models, but fails to meet several critical screening criteria, particularly around treatment recommendations, genomic data integration, and clinical validation. While mentioning developing countries and comparing AI models with traditional approaches, the study lacks specific details about performance metrics, real-world data applicat…	0.9
‘Omics Approaches in Breast Cancer Research and Clinical Practice	Our understanding of the natural history of breast cancer has evolved alongside technologies to study its genomic, transcriptomic, proteomic, and metabolomics landscapes. These technologies have helped decipher multiple molecular pathways dysregulated in breast cancer. First-generation ‘omics analyses considered each of these dimensions individually, but it is becoming increasingly clear that mor…	Priyakshi Kalita-de Croft, F. Al-Ejeh, A. M. McCart Reed, J. Saunus, S. Lakhani	10.1097/PAP.0000000000000128	https://doi.org/10.1097/PAP.0000000000000128	Advances in Anatomic Pathology	18	2016	no	The paper does not mention any patient numbers or real-world validation. It discusses clinical translation in general terms but does not present specific validation.	no	While the paper mentions treatment decisions based on tumor genetics vs. histology, it does not describe a specific comparison between AI recommendations and standard practices.	no	The paper extensively discusses genomic data and 'omics technologies, but it does not describe an AI model that incorporates this data. It is a review of 'omics technologies rather than an implementation.	no	The paper does not mention any geographic context or focus on emerging economies. It appears to be a general review without a specific geographic focus.	no	The paper does not mention any quantitative performance metrics, as it appears to be a review rather than an empirical study.	no	The paper discusses breast cancer and mentions molecular-targeted therapies, but it does not specifically investigate AI/machine learning models for treatment recommendations. This is a review paper about 'omics technologies in general, rather than an implementation study.	Exclude	The abstract describes a review of 'omics technologies in breast cancer research, lacking specific details about AI/machine learning models, geographic context, or clinical validation. None of the six screening criteria are met, as the paper provides a broad overview of genomic research rather than presenting an empirical study with quantitative performance metrics or comparative analysis. The ma…	0.1
Biomarkers for the clinical management of breast cancer: International perspective	The higher incidence of breast cancer in developed countries has been tempered by reductions in mortality, largely attributable to mammographic screening programmes and advances in adjuvant therapy. Optimal systemic management requires consideration of clinical, pathological and biological parameters. Oestrogen receptor alpha (ERα), progesterone receptor (PgR) and human epidermal growth factor re…	N. Patani, L. Martin, M. Dowsett	10.1002/ijc.27997	https://doi.org/10.1002/ijc.27997	International Journal of Cancer	186	2013	no	While the paper mentions "prospective clinical trials," it does not specify the number of patients. The paper does not clearly meet this criterion.	no	While the paper discusses different approaches to treatment decisions, it does not specifically compare AI recommendations with standard practices. The paper does not meet this criterion.	maybe	The paper discusses genomic data (gene expression profiling, multi-gene signatures), but this is not in the context of AI models. The paper only partially meets this criterion.	maybe	The abstract mentions "lower resource settings" and "international variations," but this is only discussed in general terms and not as a primary focus. The paper only partially meets this criterion.	no	The paper does not mention any specific quantitative performance metrics. It does not meet this criterion.	no	The paper discusses breast cancer treatment and biomarkers, but does not specifically mention AI/machine learning models for treatment recommendations. This is a critical miss for the primary criterion.	Exclude	The abstract discusses breast cancer biomarkers and treatment approaches but lacks specific focus on AI/machine learning models for treatment recommendations. Critical screening criteria related to AI intervention, performance metrics, and comparative analysis are not met, rendering the paper unsuitable for the intended research scope. While the text touches on genomic data and potential applicat…	0.5
The findings and recommendations of a breast Multidisciplinary Genomic Tumor Board.	e23138Background: Advancements in precision medicine and genomic sequencing are evolving rapidly. To apply the results of complex genomic assays to breast cancer patient (pt) care, University Hospi...	Karen Tsung, C. Thompson, Joy Knight, Steve Maximuk, Navid Sadri, P. Silverman	10.1200/JCO.2016.34.15_SUPPL.E23138	https://doi.org/10.1200/JCO.2016.34.15_SUPPL.E23138	-	0	2016	no	-	no	-	maybe	The abstract mentions "genomic sequencing" and "complex genomic assays," suggesting the AI model may incorporate genomic data in its analysis or decision-making process, but more context is needed to be certain.	no	No information is provided about the geographic context or whether the study involves data from or focuses on applications in emerging economies.	no	-	no	The abstract mentions breast cancer patients, but it is unclear if the study specifically investigates AI/machine learning models for treatment recommendations in this population.	Exclude	The truncated abstract provides limited insights into breast cancer and genomic sequencing, with potential relevance to precision medicine. Insufficient information exists to definitively assess the study's alignment with screening criteria related to AI models, geographic context, comparative analysis, performance metrics, and clinical validation. More complete text would be necessary to make a …	0.5
Genomics and pharmacogenomics of breast cancer: current knowledge and trends.	The impact of genomics and pharmacogenomics in the current arena of clinical oncology is well-established. In breast cancer, mutations in the BRCA1 and BRCA2 genes have been well-characterized to carry a high risk of the disease during a woman's lifespan. However, these high risk genes contribute to only a small proportion of the familial cases of breast cancer. Hence, further efforts aimed to st…	N. Ayoub, Courtney Lucas, A. Kaddoumi	-	-	Asian Pacific Journal of Cancer Prevention	20	2011	no	The paper does not mention any specific patient numbers or real-world validation. It appears to be a review rather than a clinical validation study.	no	While the paper discusses treatment response and outcomes, it does not compare AI recommendations with standard clinical practices. There is no mention of comparative analysis between different decision-making approaches.	maybe	The paper extensively discusses genomic data and genetic factors, but this is in the context of general research, not AI model integration.	no	The paper does not mention any geographic context or focus on emerging economies. It appears to be a general review without a specific geographic focus.	no	The paper does not mention any quantitative performance metrics. It appears to be a review of genetic factors rather than an evaluation of a specific model.	no	The paper discusses breast cancer and treatment recommendations, but does not specifically mention AI/machine learning models. This is a critical failing as the paper appears to be a general review of genetic and pharmacogenetic factors in breast cancer treatment, rather than investigating AI/ML models for treatment recommendations.	Exclude	The abstract focuses on genetic and pharmacogenetic aspects of breast cancer treatment, but lacks specific investigation of AI/machine learning models for treatment recommendations. Despite extensive discussion of genomic factors, the paper fails to meet critical screening criteria related to AI model development, comparative analysis, performance metrics, and clinical validation. Consequently, t…	0.5
AI-Assisted Breast Cancer Prediction, Classification, and Future Directions: A Narrative Review Involving Histopathological Image Datasets	Breast cancer-related deaths in women have increased significantly in the past decade, emphasizing the need for an accurate and early diagnosis. AI-assisted diagnosis using deep learning and machine learning (DML) approaches has become a key method for analysing breast tissue and identifying tumour stages. DML algorithms are particularly effective for classifying breast cancer tissue images due t…	Govardhan Nuneti, Rajendra Prasad Ch, R. Kumar K, Kumara Swamy E.	10.2174/0118749445372257250203081857	https://doi.org/10.2174/0118749445372257250203081857	The Open Public Health Journal	0	2025	no	There is no mention of patient numbers or real-world validation, and the paper appears to be a review of existing models rather than a clinical validation study, so this criterion is not met.	no	There is no explicit comparison between AI recommendations and standard clinical practices, and the focus is on comparing different AI models and datasets, so this criterion is not met.	no	The abstract focuses on histopathological images and tissue analysis, and there is no mention of genomic data integration, so this criterion is not met.	no	The abstract makes no mention of emerging economies or geographic focus, and only mentions global statistics without specific regional emphasis, so it cannot be confirmed that this criterion is met.	no	While the abstract mentions "performance," it doesn't specify any quantitative metrics, and the paper appears to be a review of existing models rather than reporting specific metrics, so this criterion is not clearly met.	no	The paper focuses on breast cancer and AI/machine learning models, but it appears to focus on diagnosis and tissue classification rather than treatment recommendations, which is a significant mismatch with the criterion.	Exclude	The abstract describes an AI-assisted breast cancer diagnosis review that fundamentally diverges from the specified screening criteria, focusing on image classification rather than treatment recommendations. Critical requirements such as genomic data integration, comparative analysis with clinical practices, performance metrics, and clinical validation are not addressed. The paper's scope and obj…	0.5
Computational Methods for Breast Cancer Molecular Profiling through Routine Histopathology: A Review	Precision medicine has become a central focus in breast cancer management, advancing beyond conventional methods to deliver more precise and individualized therapies. Traditionally, histopathology images have been used primarily for diagnostic purposes; however, they are now recognized for their potential in molecular profiling, which provides deeper insights into cancer prognosis and treatment r…	Suchithra Kunhoth, S. Al-maadeed, Y. Akbari, Rafif Al-Saady	10.48550/arXiv.2412.10392	https://doi.org/10.48550/arXiv.2412.10392	arXiv.org	0	2024	no	No mention of patient numbers or real-world data validation. The paper appears to be a review rather than a clinical validation study.	no	No explicit mention of comparing AI recommendations with standard clinical practices. The paper appears to focus on reviewing AI techniques rather than conducting comparative analysis.	yes	The paper explicitly discusses genomic data integration, mentioning "genomic, transcriptomic, proteomic, and metabolomic markers". It specifically addresses how AI can extract these markers from H&E images.	no	No mention of geographic context or emerging economies. The abstract does not specify any particular geographic focus.	no	No mention of specific performance metrics. As a review paper, it may discuss others' metrics but doesn't appear to report its own.	maybe	The paper discusses AI in breast cancer, but appears to be a review of AI-driven techniques rather than a primary study investigating specific treatment recommendations. While it mentions treatment decisions, it focuses more on biomarker detection and analysis.	Exclude	A comprehensive review of AI-driven techniques in breast cancer biomarker detection reveals strong genomic data integration but lacks critical elements like geographic specificity, comparative analysis, performance metrics, and clinical validation. While the paper explores innovative approaches to molecular profiling, it falls short of meeting most screening criteria, particularly those requiring…	0.9
Bridging the Gap Between Accuracy and Efficiency in AI-Based Breast Cancer Diagnosis from Histopathological Data	Breast cancer continues to be a leading cause of cancer death in women globally [...]	Kuldashbay Avazov, Sabina Umirzakova, A. Abdusalomov, Zavqiddin Temirov, Rashid Nasimov, A. Buriboev, Lola Safarova Ulmasovna, Cheolwon Lee, H. Jeon	10.3390/cancers17132159	https://doi.org/10.3390/cancers17132159	Cancers	0	2025	no	No information about patient data or clinical validation is provided.	no	No information about comparisons between AI recommendations and standard clinical practices.	no	No mention of genomic data or its integration into any analysis.	no	No information is provided about geographic context or emerging economies.	no	No performance metrics are mentioned.	no	The abstract only mentions breast cancer in general terms, with no indication of AI/machine learning models or treatment recommendations.	Exclude	The provided abstract fragment lacks any substantive information related to AI/machine learning models, treatment recommendations, genomic data integration, comparative analysis, performance metrics, or clinical validation in breast cancer. With no details addressing the specified screening criteria, the abstract fails to demonstrate alignment with the required research parameters. Consequently, …	0.1
Transparent precision: explainable artificial intelligence empowered breast cancer recommendations for personalized treatment	ABSTRACT	Reena Lokare, Jyoti Wadmare, Sunita Patil, G. Wadmare, Darshan Patil	-	-	-	0	-	no	Without the actual abstract content, it is impossible to determine if the study evaluates clinical applicability using real-world data from at least 50 patients.	no	Without the actual abstract content, it is impossible to determine if the study includes a comparison between AI recommendations and standard clinical decision-making practices.	no	Without the actual abstract content, it is impossible to determine if the AI model incorporates genomic data in its analysis or decision-making process.	no	Without the actual abstract content, it is impossible to determine if the study includes data from or focuses on applications in emerging economies.	no	Without the actual abstract content, it is impossible to determine if the study reports quantitative performance metrics (such as accuracy, sensitivity, specificity, or AUC-ROC).	no	Without the actual abstract content, it is impossible to determine if the study investigates AI/machine learning models for treatment recommendations specifically in breast cancer patients.	Exclude	No substantive information is available to assess the screening criteria, as the provided text contains only the word "ABSTRACT" without any actual study details. Consequently, it is impossible to determine whether the study meets any of the specified requirements related to AI in breast cancer treatment, geographic context, genomic data integration, comparative analysis, performance metrics, or …	0.1
A Targeted Review of Breast Cancer Studies of Concordance for an Internationally-Implemented Artificially Intelligent Clinical Decision-Support System	Background: Breast cancer has the highest incidence and is the leading cause of cancer-related mortality among women worldwide. IBM Watson® for Oncology (WfO), an artificial intelligence-based clinical decision-support system, provides therapeutic options for consideration to cancer-treating physicians. We conducted a targeted review of studies evaluating concordance of therapeutic options offere…	Y. Arriaga, Rezzan Hekmat, Karlis Draulis, Suwei Wang, A. Preininger, L. Morgan, K. Lindsley, W. Felix, I. Dankwa-Mullan, K. Rhee, G. Jackson	10.21203/rs.3.rs-101188/v1	https://doi.org/10.21203/rs.3.rs-101188/v1	-	0	2020	yes	The study includes data from 4,703 patients, well exceeding the minimum requirement of 50 patients.	yes	The study explicitly compares AI recommendations with both individual clinicians and multidisciplinary tumor boards, providing detailed concordance rates.	maybe	The abstract doesn't mention whether genomic data is incorporated into the AI model's decision-making process, so this is a significant uncertainty.	yes	The study explicitly includes data from emerging economies (China, India, and Thailand).	yes	The study reports quantitative performance metrics in the form of concordance rates (weighted mean concordance of 67.4%, with specific ranges for different comparison groups).	yes	The study clearly focuses on AI (IBM Watson for Oncology) for treatment recommendations in breast cancer patients.	Include	An AI-driven clinical decision support system for breast cancer treatment was comprehensively analyzed across emerging economies, demonstrating strong performance metrics and clinical validation through comparative analysis with multidisciplinary tumor boards. The study effectively compared AI recommendations against clinical decision-making practices, utilizing a large patient dataset from China…	4.1
Advances in Breast Cancer Care: The Role of Artificial Intelligence and Digital Pathology in Precision Medicine	ABSTRACT Artificial intelligence (AI) and digital pathology are transforming breast cancer management by addressing the limitations inherent in traditional histopathological methods. The application of machine learning algorithms has enhanced the ability of AI systems to classify breast cancer subtypes, grade tumors, and quantify key biomarkers, thereby improving diagnostic accuracy and prognosti…	A. H. Dur Karasayar, Ibrahim Kulac, Nilgun Kapucuoglu	10.4274/ejbh.galenos.2025.2024-12-8	https://doi.org/10.4274/ejbh.galenos.2025.2024-12-8	European Journal of Breast Health	0	2025	no	There is no mention of sample size or real-world validation in the abstract, so it cannot be determined if the study meets the 50-patient threshold.	maybe	The abstract partially addresses comparative analysis through mentions of "superiority in detecting lymph node metastases", but it does not explicitly compare AI recommendations with standard clinical practices.	yes	The abstract mentions the integration of molecular markers, BRCA mutations, and genomic data, specifically discussing HER2 status and homologous recombination deficiency.	no	There is no mention of emerging economies or geographic context in the abstract, which is a significant missing criterion.	no	No specific quantitative performance metrics are mentioned in the abstract, only general statements about "improving diagnostic accuracy" without numbers.	maybe	The abstract clearly focuses on AI/machine learning in breast cancer, but it is not explicitly clear if the study is specifically about treatment recommendations, though it mentions "treatment planning" and "personalized treatment strategies".	Exclude	The abstract demonstrates strong integration of genomic data in AI-driven breast cancer analysis, with partial alignment to population and intervention criteria. However, critical screening requirements remain unaddressed, including geographic context, performance metrics, and clinical validation, which significantly limits the study's comprehensive assessment.	1.7
Clinical application of molecular profiling in breast cancer.	Breast cancer is the leading type of cancer and second leading cause of cancer death in women. Breast cancer mortality has declined over the past 10 years largely due to early detection by mammographic screening, but also in part due to the increasing use of adjuvant hormonal therapy and chemotherapy. Indications for adjuvant chemotherapy have now expanded to include women who are at low risk of …	J. Sparano, M. Fazzari, G. Childs	10.2217/14796694.1.4.485	https://doi.org/10.2217/14796694.1.4.485	Future Oncology	13	2005	no	While the paper mentions prospective trials, it's discussing future studies rather than reporting on completed validation, and no specific patient numbers are mentioned.	no	While the paper discusses comparing molecular signatures with clinical features, it's not comparing AI recommendations with standard practices.	maybe	The paper clearly discusses genomic profiling and molecular signatures, but this is not in the context of AI models.	no	The abstract mentions "multicenter, multinational" trials but does not specify the geographic focus, so there is insufficient information to determine if the study includes data from or focuses on applications in emerging economies.	no	No specific performance metrics are mentioned in the abstract, and the paper appears to be a review of techniques rather than a primary study reporting metrics.	no	The paper discusses breast cancer treatment recommendations, but it does not specifically mention AI/machine learning models. It focuses on molecular signatures and genomic profiling, but not necessarily AI-driven approaches.	Exclude	The abstract discusses genomic profiling in breast cancer treatment but lacks specific focus on AI/machine learning models, failing to meet key screening criteria related to AI intervention, performance metrics, and clinical validation. While the paper explores molecular diagnostics and treatment recommendations, it does not align with the required technical and methodological specifications for …	0.5
Using explainable artificial intelligence to identify patient-specific breast cancer subtypes	(12). Additionally, these studies have largely been conducted using observational studies, which can be subject to bias and may not accurately represent the true population incidence of the disease (13, 14). Additionally, studies can also be conducted using multiplex families, or large extended pedigrees, which can provide more powerful statistical power to detect genetic associations. Our resear…	-	-	-	-	0	-	no	The abstract does not mention anything about evaluating clinical applicability using real-world data from at least 50 patients.	no	The abstract does not mention any comparison between AI recommendations and standard clinical decision-making practices.	yes	The abstract clearly states that the study incorporates genomic data, including "a wide array of genomes" and "low-frequency genetic variants", and discusses genetic associations.	no	The abstract does not mention anything about the geographic context or focus on emerging economies.	no	The abstract does not report any quantitative performance metrics, such as accuracy, sensitivity, specificity, or AUC-ROC.	maybe	The abstract mentions that the study investigates AI/machine learning models, specifically gradient-boosted trees and neural networks, for breast cancer. However, it is unclear if the AI is specifically used for treatment recommendations.	Exclude	The abstract demonstrates strong integration of genomic data in breast cancer research using AI techniques, but lacks clear evidence of treatment recommendation specifics, geographic context, comparative analysis, performance metrics, and clinical validation. Significant information gaps prevent comprehensive assessment of the study's alignment with screening criteria, resulting in substantial un…	1.3
Machine learning-informed liquid-liquid phase separation for personalized breast cancer treatment assessment	Background Breast cancer, characterized by its heterogeneity, is a leading cause of mortality among women. The study aims to develop a Machine Learning-Derived Liquid-Liquid Phase Separation (MDLS) model to enhance the prognostic accuracy and personalized treatment strategies for breast cancer patients. Methods The study employed ten machine learning algorithms to construct 108 algorithm combinat…	Tao Wang, Shu Wang, Zhuolin Li, Jie Xie, Huan Chen, Jing Hou	10.3389/fimmu.2024.1485123	https://doi.org/10.3389/fimmu.2024.1485123	Frontiers in Immunology	2	2024	yes	The study far exceeds the minimum requirement of 50 patients, using data from 9,723 patients across 14 cohorts.	maybe	While the study compares its performance against "69 published signatures," it's not explicitly clear if this includes comparison with standard clinical decision-making practices.	yes	The study strongly meets this criterion, incorporating multiple types of genomic data including "genetic mutation, copy number alterations, and single-cell RNA sequencing."	maybe	The abstract does not specify whether the data includes or focuses on emerging economies. The mention of "14 breast cancer cohorts" doesn't provide geographic context.	yes	The study reports quantitative performance metrics, specifically mentioning "C-index of 0.649" and comparing performance across multiple cohorts.	yes	The study clearly focuses on breast cancer patients and uses machine learning models for treatment recommendations, including both immunotherapy and chemotherapy targets.	Include	A comprehensive machine learning model for breast cancer treatment recommendations demonstrates strong performance across multiple genomic data types and patient cohorts, with robust quantitative metrics and clinical validation. The study integrates multi-omics data to predict treatment strategies, though geographic context remains unclear. Multiple performance indicators and large patient sample…	3
Diagnosis and Treatment of Breast Cancer in the Precision Medicine Era.	Breast cancer is one of the most leading causes of death for women worldwide. According to statistics published by the International Agency for Research on Cancer (IARC), the incidence of breast cancer is on the rise year by year in most parts of the world. The existence of heterogeneity limits the early diagnosis and targeted therapy of breast cancer. Nowadays, precision medicine brings a new pe…	Jing Yan, Zhuan Liu, Shengfang Du, Jing Li, Li Ma, Linjing Li	10.1007/978-1-0716-0904-0_5	https://doi.org/10.1007/978-1-0716-0904-0_5	Methods in molecular biology	29	2020	no	There is no mention of patient numbers or real-world data validation. The paper appears to be a theoretical/review paper rather than an implementation study.	no	There is no mention of comparing AI recommendations with standard clinical practices. The paper appears to be a general review of precision medicine.	maybe	The paper explicitly discusses genomics in breast cancer treatment, but it appears to be a review of genomic applications rather than an AI implementation.	no	The abstract mentions "most parts of the world" but does not specifically focus on emerging economies. There is no clear indication of geographic focus.	no	There is no mention of any quantitative performance metrics. As a review paper, it likely doesn't include original performance measurements.	no	The paper discusses breast cancer and mentions precision medicine, but does not specifically mention AI/machine learning models for treatment recommendations. This is a critical missing element.	Exclude	The abstract discusses breast cancer and precision medicine but lacks specific details about AI/machine learning models, performance metrics, or clinical validation. Critical screening criteria related to AI implementation, geographic focus, and comparative analysis are not addressed, rendering the paper unlikely to meet the required research parameters. The text appears to be a general review of…	0.5
Genomics and Pharmacogenomics in the Management of Breast Cancer	There are a number of effective treatments for breast cancer in the neo-adjuvant, adjuvant and metastatic setting. These comprise combinations of radiotherapy, chemotherapy, hormonal treatments and targeted molecular therapies. However the benefit that individual patients derive from these treatments and the toxicity that they experience varies considerably. Differences in cancer patients respons…	S. A. Hussain, J. Pascoe, D. Palmer, D. Spooner, D. Rea	10.2174/187569208784017485	https://doi.org/10.2174/187569208784017485	-	0	2008	no	The paper does not mention any specific patient numbers or validation studies. While it mentions the need for "large randomized studies," it does not present such data.	no	While the paper discusses treatment recommendations, it does not compare AI recommendations with standard clinical practices. It focuses on pharmacogenomics-based recommendations instead.	maybe	The paper heavily focuses on genomic data, including germ line mutations and microarray-based expression profiles. However, this is not in the context of an AI model.	no	The paper does not mention any geographic context or focus on emerging economies. It appears to be a general review without a specific geographic focus.	no	The paper does not mention any specific quantitative performance metrics. It appears to be a review rather than an empirical study.	no	The paper discusses breast cancer treatment recommendations, but does not specifically mention AI/machine learning models. It focuses on pharmacogenomics and genetic variations instead.	Exclude	The abstract focuses on pharmacogenomics in breast cancer treatment, lacking specific AI/machine learning model development or implementation. Despite discussing genomic data and treatment recommendations, the paper does not meet the required screening criteria related to AI interventions, geographic context, comparative analysis, performance metrics, or clinical validation. Consequently, the man…	0.5
Abstract ES2-1: Everything you always wanted to know about AI but were afraid to ask	In this talk, I will introduce the audience to the foundations of artificial intelligence and its application to breast cancer diagnostics and care. By nature, many of the traditional clinical tasks such as risk assessment, prediction of treatment efficacy and forecasting patient trajectory can be thought of as prediction problems. Given sufficient amounts of patient data with outcomes, a machine…	R. Barzilay	10.1158/1538-7445.sabcs21-es2-1	https://doi.org/10.1158/1538-7445.sabcs21-es2-1	Cancer Research	0	2022	no	The abstract doesn't mention the number of patients or specify whether real-world data was used for validation.	maybe	The abstract mentions that AI models "often exceed in accuracy human experts," suggesting some comparison with standard practices, but doesn't provide specific details about comparative analysis.	no	While the abstract mentions "personalized medicine" and AI drug discovery, it doesn't explicitly state whether genomic data is incorporated. The focus seems to be more on pathology reports and imaging data.	no	The abstract makes no mention of emerging economies or any specific geographic context.	no	While the abstract mentions "accuracy," it doesn't provide specific quantitative metrics.	maybe	The abstract discusses AI applications in breast cancer, including diagnostics and care, but it is not specifically focused on treatment recommendations, though it mentions "prediction of treatment efficacy."	Exclude	The conference presentation discusses AI applications in breast cancer but lacks specific details about treatment recommendations, geographic context, genomic data integration, and quantitative performance metrics. While touching on AI's potential in clinical settings, the abstract does not provide sufficient evidence to comprehensively meet the established screening criteria. The overview nature…	1.3
How Radiomics Can Improve Breast Cancer Diagnosis and Treatment	Recent technological advances in the field of artificial intelligence hold promise in addressing medical challenges in breast cancer care, such as early diagnosis, cancer subtype determination and molecular profiling, prediction of lymph node metastases, and prognostication of treatment response and probability of recurrence. Radiomics is a quantitative approach to medical imaging, which aims to …	F. Pesapane, P. De Marco, Anna Rapino, Eleonora Lombardo, L. Nicosia, P. Tantrige, A. Rotili, A. Bozzini, S. Penco, V. Dominelli, C. Trentin, F. Ferrari, Mariagiorgia Farina, L. Meneghetti, A. Latronico, F. Abbate, D. Origgi, G. Carrafiello, E. Cassano	10.3390/jcm12041372	https://doi.org/10.3390/jcm12041372	Journal of Clinical Medicine	39	2023	no	The abstract doesn't mention any specific patient cohort or validation study. As a review paper, it likely discusses others' findings but doesn't present original clinical validation.	maybe	While the paper discusses "enhancing clinical decision making," it doesn't explicitly mention comparing AI recommendations with standard clinical practices.	maybe	The abstract mentions "molecular profiling" and "incorporation of radiomics with clinical, histopathological, and genomic information," suggesting genomic data integration is discussed, though not necessarily implemented in a specific model.	no	The abstract makes no mention of emerging economies or geographic context of the applications discussed.	maybe	The abstract mentions "adequate accuracy" but doesn't specify reporting of quantitative performance metrics. As a review paper, it may discuss these but doesn't appear to present original metrics.	maybe	The paper discusses AI/machine learning in breast cancer, but appears to be a review paper rather than a primary study investigating specific treatment recommendations. While it mentions "prediction of treatment response," it doesn't focus specifically on treatment recommendations.	Exclude	A review paper exploring AI and radiomics in breast cancer imaging, which partially addresses some screening criteria but lacks specific focus on treatment recommendations, geographic context, and clinical validation. While discussing genomic integration and potential clinical applications, the abstract does not provide concrete evidence of performance metrics or comparative analysis with standar…	1.3
Clinical application of genomic profiling in breast cancer and the TAILORx trial	Breast cancer is characterized by clinical and molecular heterogeneity. Microarray-based gene expression has identified distinct expression profiles associated differing prognosis and response to therapy. Newer technologies now permit evaluation not only of gene expression, but also single nucleotide polymorphisms, gene copy number, genomic mutations, and epigenomic or microRNA patterns that modu…	J. Sparano	10.1158/DIAG-10-PL8-1	https://doi.org/10.1158/DIAG-10-PL8-1	-	0	2010	maybe	The paper mentions several clinical trials (TAILORx, CHORUS, MINDACT), but does not specify the number of patients involved. While these are real-world studies, it cannot be confirmed if they meet the 50-patient threshold.	no	The paper discusses comparison between molecular assays and standard clinicopathologic features, but this is not comparing AI recommendations with clinical practices.	maybe	The paper heavily focuses on genomic data (gene expression, SNPs, copy number, mutations), but this is not in the context of AI models.	no	The abstract mentions US statistics but does not specifically focus on emerging economies. There is no clear indication of geographic context beyond the US.	no	While the paper discusses clinical utility, it does not explicitly mention specific quantitative performance metrics such as accuracy, sensitivity, specificity, or AUC-ROC.	no	The paper discusses breast cancer treatment recommendations, but does not specifically mention AI/machine learning models. It focuses on gene expression assays and molecular approaches, but not AI-driven recommendations.	Exclude	The abstract focuses on genomic approaches in breast cancer treatment but lacks specific AI/machine learning elements required by the screening criteria. While rich in molecular insights and clinical trial discussions, the text does not address AI-driven treatment recommendations, emerging economy applications, or quantitative performance metrics. Consequently, the paper does not align with the s…	0.5
Abstract P4-14-05: A systematic review of concordance studies using Watson for Oncology (WfO) to support breast cancer treatment decisions: A four-year global experience	Background: Watson for Oncology (WfO) is an artificial intelligence (AI)-based clinical decision-support system (CDSS) that presents personalized therapeutic options to support cancer-treating physicians in making treatment decisions for cancer patients. WfO was released in 2015, and it has been deployed in over 200 institutions across the world. Many academic centers have examined WfO’s performa…	Y. Arriaga, Rezzan Hekmat, Karlis Draulis, Suwei Wang, W. Felix, I. Dankwa-Mullan, K. Rhee, G. Jackson	10.1158/1538-7445.SABCS19-P4-14-05	https://doi.org/10.1158/1538-7445.SABCS19-P4-14-05	-	1	2020	yes	The study includes a large sample size of 4,427 patients across nine studies, well exceeding the minimum requirement of 50 patients.	yes	The study directly compares AI recommendations (WfO) with standard clinical decision-making practices, specifically comparing against both multidisciplinary tumor boards (MTBs) and individual clinicians (ICs).	maybe	The abstract does not explicitly mention whether genomic data is incorporated into WfO's decision-making process, so there is significant uncertainty around this criterion.	yes	The study includes data from emerging economies (China, India, and Thailand), with specific concordance rates reported for each country.	yes	The study reports quantitative performance metrics in the form of concordance rates (70.8% overall, with specific rates for different countries and cancer subtypes).	yes	The study specifically focuses on the Watson for Oncology (WfO) AI system for breast cancer treatment recommendations, which is explicitly stated throughout the abstract.	Include	A comprehensive study of Watson for Oncology's AI-driven breast cancer treatment recommendations across emerging economies, demonstrating high concordance rates with clinical decision-making practices and utilizing a large patient dataset. The research systematically compared AI-generated treatment options against multidisciplinary tumor boards and individual clinicians, providing quantitative pe…	4.1
Artificial intelligence for breast cancer: Implications for diagnosis and management	Breast cancer's global impact and high mortality rates drive interest in Artificial intelligence (AI) applications. AI's pattern recognition and decision-making abilities offer promise in detection, diagnosis, personalized treatment, risk assessment, and prevention. Screening and early detection are improved by AI-enhanced mammography. AI aids radiologists in lesion detection and diagnosis, thoug…	J. Alsamhori, Abdel Rahman Feras AlSamhori, Leslie Anne Duncan, Ahmad Qalajo, H. Alshahwan, Mohammed Al-abbadi, Mohammad Al Soudi, Rihane Zakraoui, A. AlSamhori, S. AlRyalat, A. Nashwan	10.1016/j.glmedi.2024.100120	https://doi.org/10.1016/j.glmedi.2024.100120	Journal of Medicine, Surgery, and Public Health	11	2024	no	The abstract does not mention any specific patient cohort size or real-world validation. It appears to be more of a general overview/commentary rather than a validation study.	no	The abstract does not describe any specific comparison between AI recommendations and standard clinical practices. While it mentions AI "aiding" radiologists, it does not present a comparative analysis.	maybe	While the abstract mentions "genetic insights" and AI's role in assessing risk and treatment response, it does not explicitly describe how genomic data is integrated into the decision-making process.	no	The abstract makes no mention of emerging economies or any specific geographic context.	no	No quantitative performance metrics are mentioned in the abstract. While it discusses AI's capabilities, it does not provide specific measures of accuracy, sensitivity, or other metrics.	maybe	The abstract discusses AI applications in breast cancer broadly, including treatment aspects, but does not specifically focus on treatment recommendations. Instead, it covers a wide range of applications including detection, diagnosis, and risk assessment.	Exclude	The abstract provides a broad overview of AI in breast cancer but fails to meet most specific screening criteria, including detailed genomic data integration, comparative analysis, performance metrics, and clinical validation. While touching on AI applications in breast cancer, the text lacks the depth and specificity required by the screening requirements, particularly around treatment recommend…	0.5
A Review of Endocrine Therapy in Early-stage Breast Cancer	Endocrine therapy (ET) is the standard of care for hormone receptor-positive early-stage breast cancer in the adjuvant setting. However, response to ET can vary across patient subgroups. Historically, hormone receptor expression and clinical stage are the main predictors of the benefit of ET. A “window of opportunity” trials has raised significant interest in recent years as a means of assessing …	Jailan Elayoubi, J. Chi, A. A. Mahmoud, A. Alloghbi, Hadeel Assad, M. Shekhar, M. Simon	10.1097/COC.0000000000000993	https://doi.org/10.1097/COC.0000000000000993	American Journal of Clinical Oncology	1	2023	no	While the paper discusses clinical applications, it does not specify the number of patients involved, so this criterion cannot be confirmed from the abstract.	no	While the paper discusses comparing different approaches to treatment prediction, it does not specifically compare AI recommendations with standard clinical practices. This criterion is not met.	maybe	The paper discusses genomic profiling and molecular signatures, but it does not describe an AI model that incorporates this data. This is only partially relevant.	no	The abstract does not mention any geographic context or specify focus on emerging economies, so this criterion cannot be confirmed from the abstract.	no	The abstract does not mention any specific quantitative performance metrics, so this criterion is not met.	no	The paper discusses breast cancer treatment (specifically endocrine therapy) but does not mention AI or machine learning models for treatment recommendations. This is a critical miss for inclusion.	Exclude	The abstract discusses genomic profiling in breast cancer treatment but lacks specific focus on AI/machine learning models, failing to meet key screening criteria related to intervention, geographic context, and performance metrics. While exploring personalized medicine and molecular signatures, the text does not provide evidence of an AI-driven approach to treatment recommendations or comparativ…	0.5
Artificial Intelligence-Driven Prediction Revealed CFTR Associated with Therapy Outcome of Breast Cancer: A Feasibility Study	Abstract Introduction: In silico tools capable of predicting the functional consequences of genomic differences between individuals, many of which are AI-driven, have been the most effective over the past two decades for non-synonymous single nucleotide variants (nsSNVs). When appropriately selected for the purpose of the study, a high predictive performance can be expected. In this feasibility s…	Mária Kováčová, V. Hlaváč, R. Koževnikovová, K. Rauš, Jiří Gatěk, P. Souček	10.1159/000540395	https://doi.org/10.1159/000540395	Oncology	0	2024	maybe	The abstract does not specify the number of patients included, so it is unclear if the study meets the 50-patient threshold for clinical validation.	no	While the study compares outcomes between groups with different genetic variants, it does not explicitly compare AI recommendations against standard clinical decision-making.	yes	The study specifically analyzes germline rare variants and nsSNVs, providing strong evidence of genomic data integration.	no	The abstract mentions "homogeneous ethnicity" but does not specify whether this is from an emerging economy, so the geographic context is unclear.	maybe	The study reports statistical significance (p-values) for survival outcomes, but does not report standard AI performance metrics like accuracy or AUC-ROC.	maybe	The study focuses on breast cancer patients and uses AI for analysis, but it is not specifically focused on treatment recommendations, rather on analyzing genomic variants and their association with treatment response.	Exclude	The study demonstrates strong genomic data integration and AI-driven analysis of breast cancer genetic variants, but falls short in meeting several key screening criteria, particularly around treatment recommendations and geographic context. While the research provides insights into genetic variant associations with clinical outcomes, it does not fully align with the specified requirements for AI…	2.1
Discovery and Clinical Decision Support for Personalized Healthcare	With the advent of electronic health records, more data are continuously collected for individual patients, and more data are available for review from past patients. Despite this, it has not yet been possible to successfully use this data to systematically build clinical decision support systems that can produce personalized clinical recommendations to assist clinicians in providing individualiz…	Jinsung Yoon, C. Davtyan, M. van der Schaar	10.1109/JBHI.2016.2574857	https://doi.org/10.1109/JBHI.2016.2574857	IEEE journal of biomedical and health informatics	71	2017	maybe	While the study uses real patient data, the abstract does not specify the number of patients included, creating uncertainty about whether it meets the 50-patient threshold for clinical validation.	yes	The study compares the proposed approach (DE) against "existing state-of-the-art recommendation algorithms" and "prediction algorithms," showing a comparative analysis between AI recommendations and standard clinical decision-making practices.	no	While the abstract mentions "patient characteristics" and "features," it does not specifically indicate whether genomic data is included in the AI model's analysis or decision-making process, which is a crucial missing detail.	no	The abstract provides no information about the geographic context or whether the study includes data from emerging economies, which is a significant gap.	yes	The abstract reports specific quantitative metrics including kappa coefficients, prediction error rate, and false positive rate, indicating that the study reports quantitative performance metrics.	yes	The study investigates AI/machine learning models for treatment recommendations specifically in breast cancer patients, as explicitly mentioned in the abstract.	Include	An AI-driven approach for breast cancer treatment recommendations demonstrates promising performance metrics and comparative analysis against existing algorithms. While the study shows strong potential in personalized clinical decision support, critical details about genomic data integration, geographic context, and patient sample size remain unclear. The research presents a novel methodology for…	3
Predictive Modeling of Long-Term Survivors with Stage IV Breast Cancer Using the SEER-Medicare Dataset	Simple Summary Most patients with stage IV breast cancer cannot be cured; hence, the goal of therapy is to prolong survival while maintaining a good quality of life. Guidance for treating patients in the nearly limitless scenarios after disease progression following the first few lines of therapy comes from clinical trials conducted in patients who have had limited treatment and do not address th…	Nabil Adam, R. Wieder	10.3390/cancers16234033	https://doi.org/10.3390/cancers16234033	Cancers	1	2024	maybe	While the exact number of patients isn't specified, the use of the SEER-Medicare dataset typically involves large patient populations, and the abstract suggests real-world data application.	maybe	The abstract doesn't explicitly mention comparing AI recommendations with standard clinical decision-making practices, though it implies this by discussing guidance where "guidance is unavailable."	no	While the abstract mentions combining "features from the patient, the cancer, their treatments, and adverse events," it doesn't specifically mention genomic data integration.	no	The abstract mentions using the SEER-Medicare dataset, which is US-based. There's no indication of focus on or inclusion of emerging economies.	yes	The study reports approximately 90% accuracy in survival predictions, which is a quantitative performance metric.	yes	The study clearly focuses on breast cancer patients (specifically stage IV) and uses AI/deep learning for treatment recommendations and survival predictions.	Exclude	A deep learning approach for stage IV breast cancer treatment recommendations demonstrates high accuracy in survival predictions using patient and clinical data. While the study provides promising insights into AI-driven clinical decision support, it lacks clear evidence of genomic data integration and emerging economy applications. The research shows potential for personalized treatment guidance…	2.7
Application of machine learning in the analysis of multiparametric MRI data for the differentiation of treatment responses in breast cancer: retrospective study	OBJECTIVE The objective of this study is to develop and validate a multiparametric MRI model employing machine learning to predict the effectiveness of treatment and the stage of breast cancer. METHODS The study encompassed 400 female patients diagnosed with breast cancer, with 200 individuals allocated to both the control and experimental groups, undergoing examinations in Shenzhen, China, durin…	Jinhua Wang, Liang Wang, Zhongxian Yang, Wanchang Tan, Yubao Liu	10.1097/CEJ.0000000000000892	https://doi.org/10.1097/CEJ.0000000000000892	European Journal of Cancer Prevention	0	2024	yes	The study includes 400 patients (200 in each group), well exceeding the minimum requirement of 50 patients. The data is from real-world clinical settings.	maybe	While the study mentions a control group, it's not explicitly clear if this represents a comparison with standard clinical decision-making practices. The control group's purpose is not fully explained in the abstract.	no	The abstract only mentions multiparametric MRI data (tumor size, blood flow, and metabolism), and there is no mention of genomic data integration in the model.	yes	The study was conducted in Shenzhen, China, which is an emerging economy, as clearly stated in the methods section.	yes	The study reports clear quantitative metrics including accuracy (92%), sensitivity (88%), and specificity (95%), along with statistical significance values for different cancer stages.	yes	The study clearly focuses on breast cancer patients and uses machine learning for treatment recommendations and staging, as explicitly stated in both the objective and conclusions.	Exclude	A machine learning model for breast cancer treatment recommendations was developed using multiparametric MRI data from 400 patients in Shenzhen, China, demonstrating high performance metrics across different cancer stages. While the study meets most screening criteria with robust clinical validation and geographic relevance, it lacks genomic data integration, which represents a significant limita…	2.7
Decision-analytic models for breast cancer: Do currently published models meet the requirements of personalized medicine?	To give an insight into the structure and methodology of simulation approaches used for evaluating interventions in breast-cancer. Research increasingly focuses on personalized strategies in medicine. Therefore, conventional clinical studies, genomic and proteomic (-omics) and biomarker studies need to be translated into patient-tailored prediction rules and treatment decisions. Recommendations f…	B. Jahn, Nikolai Muhlberger, J. Wurm, U. Siebert	10.1109/WSC.2008.4736436	https://doi.org/10.1109/WSC.2008.4736436	Online World Conference on Soft Computing in Industrial Applications	3	2008	no	There is no mention of patient numbers or real-world data validation, as the paper appears to be theoretical/methodological rather than clinical.	no	While the paper discusses evaluation of interventions, it does not explicitly compare AI recommendations with standard clinical practices. It focuses on simulation approaches rather than actual comparisons.	no	The paper mentions "-omics" and biomarker studies, but this is in the context of discussing future needs rather than implementing them. It states that current models are "limited with respect to information from -omics".	no	There is no mention of geographic context or emerging economies, so it cannot be determined if this criterion is met.	no	There is no mention of specific performance metrics, as the paper appears to be a review of methodology rather than presenting empirical results.	maybe	The paper focuses on breast cancer treatment recommendations, but it appears to be a review of simulation approaches rather than a study of specific AI/ML models. It does not explicitly mention AI/machine learning.	Exclude	The abstract describes a methodological review of simulation approaches in breast cancer treatment, but lacks specific implementation of AI/machine learning models, genomic data integration, or clinical validation. While touching on personalized medicine concepts, the paper does not meet the key screening criteria related to AI intervention, performance metrics, or comparative analysis. Consequen…	0.5
Overview of Artificial Intelligence in Breast Cancer Medical Imaging	The heavy global burden and mortality of breast cancer emphasize the importance of early diagnosis and treatment. Imaging detection is one of the main tools used in clinical practice for screening, diagnosis, and treatment efficacy evaluation, and can visualize changes in tumor size and texture before and after treatment. The overwhelming number of images, which lead to a heavy workload for radio…	Danxi Zheng, Xiujing He, Jing Jing	10.3390/jcm12020419	https://doi.org/10.3390/jcm12020419	Journal of Clinical Medicine	46	2023	no	The abstract explicitly states that clinical application is "limited to research or in limited patients' cohort" and notes that "randomized clinical trials based on large and high-quality cohort are lacking". Therefore, it does not meet the criterion of evaluating clinical applicability using real-world data from at least 50 patients.	no	No explicit comparison between AI and standard clinical practices is mentioned in the abstract. The paper appears to be a review of AI applications rather than a comparative study. Therefore, it does not meet this criterion.	maybe	The abstract mentions "omics" and radiogenomics, suggesting the paper discusses potential applications of genomic data integration. However, this appears to be a review of potential applications rather than implementing genomic data integration in the AI model. Therefore, it only partially meets this criterion.	no	The abstract discusses the global burden of breast cancer but does not specify a focus on emerging economies. Therefore, it does not clearly meet the criterion of including data from or focusing on applications in emerging economies.	no	No specific performance metrics are mentioned in the abstract. The paper appears to be a review rather than presenting original research with metrics. Therefore, it does not meet this criterion.	no	The paper focuses on breast cancer and AI applications, but it appears to focus on diagnosis and imaging rather than treatment recommendations. Therefore, it does not meet the criterion of investigating AI/machine learning models for treatment recommendations specifically in breast cancer patients.	Exclude	The abstract describes a review of AI applications in breast cancer imaging diagnosis, but fails to meet most screening criteria including treatment recommendations, geographic specificity, comparative analysis, performance metrics, and clinical validation. While discussing potential AI applications in breast cancer, the paper lacks the depth and specificity required by the screening criteria, pa…	0.5
Artificial intelligence in breast cancer survival prediction: a comprehensive systematic review and meta-analysis	Background Breast cancer (BC), as a leading cause of cancer mortality in women, demands robust prediction models for early diagnosis and personalized treatment. Artificial Intelligence (AI) and Machine Learning (ML) algorithms offer promising solutions for automated survival prediction, driving this study’s systematic review and meta-analysis. Methods Three online databases (Web of Science, PubMe…	Zohreh Javanmard, Saba Zarean Shahraki, Kosar Safari, Abbas Omidi, Sadaf Raoufi, Mahsa Rajabi, Mohammad Esmaeil Akbari, Mehrad Aria	10.3389/fonc.2024.1420328	https://doi.org/10.3389/fonc.2024.1420328	Frontiers in Oncology	6	2025	maybe	While the paper is a systematic review of 32 studies, it doesn't specify the number of patients in the included studies, so it cannot be confirmed if the individual studies meet the 50-patient threshold.	no	The abstract does not mention any comparison between AI recommendations and standard clinical practices, and the focus is on model performance metrics rather than comparative analysis.	no	The abstract mentions "clinical data" but does not specifically indicate whether genomic data is included, and there is no explicit mention of genomic integration.	no	The abstract does not mention any specific geographic focus or data from emerging economies, and there is no indication of whether the included studies cover emerging economies.	yes	The paper clearly reports quantitative performance metrics, including a mean validation accuracy of 89.73%, and includes discussion of validation strategies.	no	The paper focuses on breast cancer and AI/ML models, but it specifically looks at survival prediction rather than treatment recommendations, which is a significant mismatch with the criterion.	Exclude	The systematic review focuses on breast cancer survival prediction using machine learning, but diverges from the specified screening criteria by not addressing treatment recommendations, emerging economies, or genomic data integration. While demonstrating strong performance metrics, the study lacks comparative analysis with clinical practices and does not clearly validate clinical applicability a…	0.9
258PDINVESTIGATING THE CLINICAL RELEVANCE OF GENOMIC CHARACTERISTICS IN LUMINAL A AND B BREAST CANCER (BC).	ABSTRACT Aim: To address the major challenge of understanding the clinical relevance of the increasingly available large amount of tumour genomic data in BC. Methods: Histologically reviewed, paraffin tumour DNA samples (N = 1092) from patients who had received anthracycline-based adjuvant chemotherapy in the frame of two randomized trials by HeCOG (HE10/00, pre-trastuzumab; HE10/05, post-trastuz…	V. Kotoula, F. Zagouri, E. Timotheadou, Z. Alexopoulou, Ralph M. Wirtz, A. Lyberopoulou, Sotiris Lakis, H. Gogas, E. Charalambous, G. Pentheroudakis, D. Pectasides, A. Koutras, P. Papakostas, C. Christodoulou, P. Kosmidis, K. Kalogeras, G. Fountzilas	10.1093/annonc/mdu327.6	https://doi.org/10.1093/annonc/mdu327.6	Annals of Oncology	1	2014	no	The study includes a large sample size (N=1092, with 844 evaluable cases), which exceeds the minimum requirement of 50 patients, but this is not in the context of AI model validation.	no	The study compares different genomic profiles and their prognostic value, but it does not compare AI recommendations with standard clinical practices.	no	The study does analyze genomic data (mutations and allelic imbalance in 58 genes), but this is not in the context of an AI model.	maybe	The study appears to be from Greece, which is not typically classified as an emerging economy, but this criterion is partially met.	no	The study reports some quantitative results (e.g., 499 mutations, 497 AI cases), but these are not performance metrics of an AI system.	no	The study focuses on breast cancer patients, but it does not investigate AI/machine learning models for treatment recommendations. Instead, it focuses on genomic analysis using targeted sequencing.	Exclude	The study focuses on genomic analysis of breast cancer using targeted sequencing, but does not involve AI or machine learning models for treatment recommendations. While the research includes a large patient sample and genomic data analysis, it fails to meet the key screening criteria related to AI intervention, performance metrics, and comparative analysis. The paper is primarily a genomic resea…	0.5
Artificial Intelligence Predicts Drug Treatment Response.	A new artificial intelligence-based predictive modeling framework called DrugCell could accurately predict effective drugs and treatment combinations based on tumor genotype, according to a proof-of-concept analysis.	-	10.1158/2159-8290.cd-nb2020-109	https://doi.org/10.1158/2159-8290.cd-nb2020-109	Cancer Discovery	0	2020	no	The abstract describes the study as a "proof-of-concept analysis" and does not mention the use of real-world data from at least 50 patients, suggesting that this criterion is likely not met.	no	The abstract does not mention any comparison between AI recommendations and standard clinical decision-making practices, so it is unclear whether this criterion is met.	yes	The abstract explicitly mentions that the AI model incorporates "tumor genotype" in its analysis or decision-making process, indicating that this criterion is met.	no	The abstract does not provide any information about the geographic context or whether the study includes data from or focuses on applications in emerging economies.	maybe	The abstract states that the AI model can "accurately predict" drug/treatment recommendations, but does not provide any specific quantitative performance metrics such as accuracy, sensitivity, specificity, or AUC-ROC. There is uncertainty about whether this criterion is fully met.	maybe	The abstract mentions "tumor genotype" but does not specifically state that the study investigates AI/machine learning models for treatment recommendations in breast cancer patients. There is uncertainty about whether this criterion is fully met.	Exclude	An AI-based predictive modeling framework demonstrates potential for drug treatment recommendations using tumor genotype, with clear genomic data integration. However, significant uncertainties exist regarding population specificity, geographic context, comparative analysis, performance metrics, and clinical validation. The proof-of-concept analysis provides limited insights into the model's comp…	1.7
Breast Cancer Diagnosis: A Comprehensive Exploration of Explainable Artificial Intelligence (XAI) Techniques	Breast cancer (BC) stands as one of the most common malignancies affecting women worldwide, necessitating advancements in diagnostic methodologies for better clinical outcomes. This article provides a comprehensive exploration of the application of Explainable Artificial Intelligence (XAI) techniques in the detection and diagnosis of breast cancer. As Artificial Intelligence (AI) technologies con…	Samita Bai, Sidra Nasir, Rizwan Ahmed Khan, Sheeraz Arif, Alexandre Meyer, H. Konik	10.48550/arXiv.2406.00532	https://doi.org/10.48550/arXiv.2406.00532	arXiv.org	5	2024	no	There is no mention of patient numbers or real-world validation in the paper. It appears to be more of a review/theoretical paper rather than a primary research study.	maybe	While the paper discusses XAI techniques for improving clinical decision-making, it does not explicitly mention comparing AI recommendations with standard clinical practices.	no	There is no explicit mention of genomic data integration in the paper. The focus appears to be on imaging data (mammograms, ultrasounds) rather than genomic data.	maybe	There is no mention of emerging economies or geographic focus in the paper, so it cannot be determined if this criterion is met from the abstract.	maybe	The abstract mentions "standardized metrics" but does not specify which ones. There is no explicit mention of accuracy, sensitivity, specificity, or AUC-ROC.	no	The paper focuses on breast cancer and AI/ML models, but it appears to focus more on detection and diagnosis rather than treatment recommendations. Therefore, it does not clearly meet this criterion.	Exclude	The abstract describes an exploratory review of Explainable AI techniques in breast cancer detection, but fails to meet key screening criteria related to treatment recommendations, genomic data integration, and clinical validation. While providing insights into AI applications in oncology, the paper lacks specific performance metrics, comparative analysis, and clear evidence of real-world clinica…	1.3
SOME APPLICATIONS OF AI IN DETECTION AND TREATMENT OF BREAST CANCER	This paper provides an overview of some applications of Artificial Intelligence in the detection and treatment of breast cancer.	M. Dost	-	-	-	0	2008	no	The abstract does not mention anything about the evaluation of clinical applicability using real-world data from at least 50 patients.	no	The abstract does not mention any comparison between AI recommendations and standard clinical decision-making practices.	no	The abstract does not mention anything about the integration of genomic data in the AI model's analysis or decision-making process.	no	The abstract does not mention anything about the geographic context or whether the study includes data from or focuses on applications in emerging economies.	no	The abstract does not report any quantitative performance metrics, such as accuracy, sensitivity, specificity, or AUC-ROC.	maybe	The abstract mentions that the study investigates AI/machine learning models for breast cancer, but it is unclear if the focus is specifically on treatment recommendations. The abstract suggests this is a general overview rather than a specific study.	Exclude	The abstract provides an extremely limited overview of AI in breast cancer, lacking specific details about treatment recommendations, geographic context, genomic data integration, comparative analysis, performance metrics, or clinical validation. With insufficient information to assess most screening criteria, the paper appears to be a general review rather than a focused research study meeting t…	0.5
Review of Intelligent Algorithms for Breast Cancer Control: a Latin America Perspective	Breast cancer in women is a worldwide health problem that is one of the main causes of death. This situation is accentuated in Latin America and the Caribbean countries, where about 159 women die daily from this disease. The World Health Organization recommends focusing on Prevention and Early Detection of cancer to reduce mortality. However, this requires a great deal of information processing a…	J. Valencia-Moreno, J. González-Fraga, J. Febles-Rodríguez, Everardo Gutiérrez-López	10.1109/TLA.2023.10015215	https://doi.org/10.1109/TLA.2023.10015215	IEEE Latin America Transactions	4	2023	no	There is no mention of validation with real-world patient data or any indication of sample size or clinical implementation.	no	The paper does not mention comparing AI recommendations with standard clinical practices. The focus is on summarizing various studies rather than conducting comparisons.	no	There is no explicit mention of genomic data integration in the paper. It only mentions "data on tumors (size and shape, among others)" without confirming the use of genomic data.	yes	The paper has a strong focus on the Latin America and Caribbean region, explicitly discussing the need for solutions in these emerging economies and noting the lack of research focus on this region.	maybe	The paper mentions "accuracy as assessment metric", but this is in the context of summarizing other studies, not reporting specific metrics.	maybe	The paper discusses AI/machine learning models for breast cancer, but it is a review paper summarizing other studies rather than presenting a specific intervention. It does not specifically focus on treatment recommendations.	Exclude	A systematic review of AI applications in breast cancer reveals significant gaps in research, particularly for Latin American and Caribbean populations, with limited exploration of intelligent algorithms in prevention and early detection stages. While the study highlights opportunities for technological intervention, it lacks comprehensive evidence of genomic data integration, comparative analysi…	1.3
Hybrid Ensemble Machine Learning Combined with Grey Wolf Optimization for Superior Breast Cancer Prediction	This research work introduces a voting ensemble of AdaBoost, CatBoost, and XGBoost classifiers with feature selection using Grey Wolf Optimization (GWO) to improve breast cancer diagnosis. The model employs such modern concepts in artificial neural networks to outperform conventional and single-algorithm methods in breast cancer prediction. The model trained with the medical and demographic data …	Yadaiah Balagoni, Sundhar singh Pitta, P. K. K. Reddy, Sharmila Vallem, Ch. Kranthi Rekha, Muhammed Abraar S A	10.1109/ICMCSI64620.2025.10883218	https://doi.org/10.1109/ICMCSI64620.2025.10883218	2025 6th International Conference on Mobile Computing and Sustainable Informatics (ICMCSI)	0	2025	no	The abstract mentions the need for "independent, bigger, and less homogeneous samples", suggesting the current sample size may be limited, but there is no explicit mention of the number of patients, so this criterion cannot be confirmed.	maybe	The study compares the AI model's performance with "earlier models", but it doesn't specifically compare with standard clinical decision-making practices, so this criterion is partially met but not fully.	no	The abstract mentions using "medical and demographic data identified by EHRs", but there is no explicit mention of genomic data integration, so this criterion is not met.	no	The abstract does not mention any geographic context or specify whether it involves emerging economies, so this information is completely missing.	yes	The study reports accuracy metrics (94.24% vs 74.14-86.6%), so this criterion is clearly met.	no	The study focuses on breast cancer diagnosis using AI/ML models, but it appears to be focused on diagnosis rather than treatment recommendations, which is a significant mismatch with the criterion.	Exclude	The study presents an AI model for breast cancer diagnosis with high accuracy, but diverges from the specified screening criteria by focusing on diagnostic prediction rather than treatment recommendations. While demonstrating strong performance metrics, the research lacks clear evidence of genomic data integration, geographic context, and comprehensive clinical validation. The model's potential c…	1.3
Cutting-Edge AI Technologies Meet Precision Medicine to Improve Cancer Care	To provide precision medicine for better cancer care, researchers must work on clinical patient data, such as electronic medical records, physiological measurements, biochemistry, computerized tomography scans, digital pathology, and the genetic landscape of cancer tissue. To interpret big biodata in cancer genomics, an operational flow based on artificial intelligence (AI) models and medical man…	P. Lin, Yi-Shan Tsai, Yu-Min Yeh, Meng-Ru Shen	10.3390/biom12081133	https://doi.org/10.3390/biom12081133	Biomolecules	11	2022	no	The paper does not mention any patient numbers or real-world validation. It appears to be more of a review/overview paper rather than a clinical validation study.	no	The paper does not include an explicit comparison between AI recommendations and standard clinical practices. The focus is on describing AI capabilities rather than a comparative evaluation.	yes	The paper has a strong focus on genomic data integration, explicitly mentioning "cancer genomics," "genetic landscape," and "computational prediction of pathogenic variants." It discusses the integration of multiple data types, including genetic data.	no	The paper does not mention any geographic context or focus on emerging economies. It appears to be discussing AI applications in general clinical settings.	no	The paper does not mention any specific performance metrics. While accuracy is implied ("more accurate"), no quantitative metrics are reported.	maybe	The paper discusses AI in cancer genomics broadly, but does not specifically focus on breast cancer. While treatment recommendations are implied, they are not explicitly discussed.	Exclude	The abstract discusses AI applications in cancer genomics, demonstrating strong integration of genomic data but lacking specificity in breast cancer focus, geographic context, comparative analysis, performance metrics, and clinical validation. While the paper provides a comprehensive overview of AI technologies in cancer research, it fails to meet most of the detailed screening criteria, suggesti…	0.9
Translating genomics to the clinic: implications of cancer heterogeneity.	BACKGROUND Sequencing of cancer genomes has become a pivotal method for uncovering and understanding the deregulated cellular processes driving tumor initiation and progression. Whole-genome sequencing is evolving toward becoming less costly and more feasible on a large scale; consequently, thousands of tumors are being analyzed with these technologies. Interpreting these data in the context of t…	N. Samuel, T. Hudson	10.1373/clinchem.2012.184580	https://doi.org/10.1373/clinchem.2012.184580	Clinical Chemistry	29	2013	no	The abstract does not mention any specific patient numbers or real-world validation. While it discusses clinical decision-making, it does not provide details on clinical validation.	no	The abstract does not mention any comparison between AI recommendations and standard clinical decision-making practices.	maybe	The paper heavily focuses on genomic data and sequencing, but does not discuss AI integration of this data. It only partially meets this criterion.	no	The abstract does not mention any geographic context or focus on emerging economies, so it cannot be determined if this criterion is met.	no	No quantitative performance metrics are mentioned in the abstract. The paper appears to be more of a review/commentary on genomic analysis rather than a study reporting specific performance metrics.	no	The abstract discusses breast cancer and genomic analysis, but does not specifically mention AI/machine learning models for treatment recommendations. This is a critical missing element that significantly reduces the likelihood of inclusion.	Exclude	The abstract focuses on genomic analysis in breast cancer but lacks specific evidence of AI/machine learning interventions for treatment recommendations. Critical screening criteria related to AI model development, performance metrics, and clinical validation are not addressed, rendering the paper unlikely to meet the required standards for inclusion. The text appears to be a general review of ge…	0.5
A Personalized Medical Decision Support System Based on Explainable Machine Learning Algorithms and ECC Features: Data from the Real World	Artificial intelligence can help physicians improve the accuracy of breast cancer diagnosis. However, the effectiveness of AI applications is limited by doctors’ adoption of the results recommended by the personalized medical decision support system. Our primary purpose is to study the impact of external case characteristics (ECC) on the effectiveness of the personalized medical decision support …	Dong-xiao Gu, Wang Zhao, Yi Xie, Xiaoyu Wang, Kaixiang Su, O. Zolotarev	10.3390/diagnostics11091677	https://doi.org/10.3390/diagnostics11091677	Diagnostics	16	2021	maybe	The study mentions a "real hospital scenario" but does not specify the number of patients, so it is unclear if it meets the 50-patient threshold for clinical validation.	maybe	The study compares the new system with the "original personalized system", but it does not explicitly compare with standard clinical decision-making practices. This is a partial match as the criterion asks for a comparison with standard clinical practices.	no	There is no mention of genomic data integration in the study. The system appears to use case-based reasoning and external case characteristics instead.	no	The abstract mentions a "real hospital scenario" but does not specify the location, so the geographic context is unclear and does not explicitly indicate a focus on emerging economies.	yes	The study reports an accuracy of 99.40% for the combined model, and includes user ratings and adoption metrics, which meets the performance metrics criterion.	maybe	The study focuses on breast cancer diagnosis and uses AI for recommendations, but it appears to focus on diagnosis rather than treatment recommendations. This is a partial match as the criterion specifically asks for treatment recommendations.	Exclude	The study focuses on AI-assisted breast cancer diagnosis using case-based reasoning, but falls short of meeting several key screening criteria, particularly around treatment recommendations, genomic data integration, and geographic context. While the research demonstrates high accuracy and includes performance metrics, it lacks clear evidence of clinical validation with a substantial patient samp…	1.3
76P Using bioinformatics and artificial intelligence (AI) to map the cyclin-dependent kinase 4/6 inhibitor (CDK4/6i) translational biomarker landscape	CDK4/6i plus endocrine therapy is standard of care for patients with hormone receptor-positive/human epidermal growth factor receptor-negative advanced or metastatic breast cancer; however, patients frequently develop resistance to therapy. Identifying biomarkers that are associated with CDK4/6i resistance or response is key to selecting the most appropriate patients for treatment and could be us…	K. Wager, Y. Wang, A. Liew, D. Campbell, L. M. Fettig, F. Liu, Jean-François Martini, N. Ziaee, Y. Liu	10.1016/j.esmoop.2023.101299	https://doi.org/10.1016/j.esmoop.2023.101299	ESMO Open	0	2023	no	The abstract does not mention validation with real-world patient data. While it analyzes large datasets, there's no indication of clinical validation with at least 50 patients.	no	The study does not compare AI recommendations with standard clinical decision-making. The focus is on identifying biomarkers rather than comparing treatment recommendations.	yes	The study does incorporate genomic data, analyzing genes, proteins, and molecular signatures. It uses bioinformatics and AI to analyze genomic biomarkers.	no	The abstract does not mention any geographic focus or data from emerging economies.	no	The abstract does not report any quantitative performance metrics. While it mentions identifying 876 genes and 42 oncogenic gene sets, these aren't performance metrics for treatment recommendations.	maybe	The study focuses on breast cancer patients, specifically those with hormone receptor-positive/HER2-negative advanced or metastatic breast cancer. However, while AI is used, it's not specifically for treatment recommendations but rather for identifying biomarkers.	Exclude	The study primarily focuses on biomarker identification in breast cancer using AI and bioinformatics techniques, but does not meet most screening criteria related to treatment recommendations, geographic context, comparative analysis, performance metrics, or clinical validation. While the research demonstrates sophisticated genomic data integration, it falls short of the specific requirements for…	0.9
ARTIFICIAL INTELLIGENCE IN THE DIAGNOSIS OF BREAST PATHOLOGIES: A LITERATURE REVIEW	Relevance: Timely diagnosis of breast cancer remains one of the key challenges in healthcare, as this disease continues to be a leading cause of mortality among women worldwide. In recent years, artificial intelligence (AI) has become an integral part of medical imaging, demonstrating broad applicability and potential. Current diagnostic modalities, such as mammography and magnetic resonance imag…	A. Panina, A. Kazykenova, P. Pilyus, A. Moldaliyeva, E. Abdikhalyk	10.52532/2521-6414-2025-2-76-433	https://doi.org/10.52532/2521-6414-2025-2-76-433	Oncologia i radiologia Kazakhstana	0	2025	no	No mention of the number of patients included in the studies, and as this is a literature review, it's unclear if the included studies met the 50-patient threshold.	maybe	The abstract mentions improvements in accuracy and reduction in false positives compared to standard practices, but this appears to be in the context of diagnosis rather than treatment recommendations.	maybe	The abstract mentions "multi-omics data" integration with 92% sensitivity, but this appears to be a minor point in the review rather than a primary focus.	no	The abstract does not mention any specific geographic focus or data from emerging economies, and there is no indication of whether the studies reviewed included emerging economy data.	yes	The abstract clearly reports quantitative metrics including accuracy (94.5%, 87%, 92%), sensitivity, and error reduction rates.	no	The paper focuses on breast cancer diagnosis using AI, but does not specifically address treatment recommendations, which is a critical mismatch with the screening criteria.	Exclude	The study primarily focuses on AI diagnostic techniques for breast cancer, diverging from the specific requirement of treatment recommendations. While demonstrating strong performance metrics and multi-omics integration, the research lacks clear evidence of emerging economy applications and does not directly address treatment recommendation strategies. Consequently, the paper fails to meet severa…	0.9
Patient-derived models: Promising tools for accelerating the clinical translation of breast cancer research findings.	Breast cancer has become the highest incidence of cancer in women. It was extensively and deeply studied by biologists and medical workers worldwide. However, the meaningful results in lab researches cannot be realized in clinical, and a part of new drugs in clinical experiments do not obtain as good results as the preclinical researches. It is urgently that promote a kind of breast cancer resear…	Changqing Cao, Xiyan Lu, Xinyan Guo, Hua-ge Zhao, Yuan Gao	10.1016/j.yexcr.2023.113538	https://doi.org/10.1016/j.yexcr.2023.113538	Experimental Cell Research	3	2023	no	While the paper discusses clinical applications, it does not present specific validation with real-world patient data. There is no mention of patient numbers or validation metrics.	no	The paper does not compare AI recommendations with standard clinical practices. It focuses on comparing laboratory research with clinical outcomes, but not in the context of AI systems.	no	While the paper discusses tumor models that maintain "key clinical features," it does not specifically mention genomic data integration. The focus is on biological models rather than computational analysis.	no	The abstract does not mention any specific geographic focus or emerging economies. There is no indication of data from or applications in emerging economies.	no	There is no mention of quantitative performance metrics. The paper appears to be a review of PDMs rather than a quantitative study.	no	The paper focuses on breast cancer, but does not investigate AI/machine learning models. Instead, it discusses patient-derived models (PDMs) for research and treatment prediction, which are biological models, not AI systems.	Exclude	The abstract describes patient-derived models for breast cancer research, focusing on biological approaches rather than AI or machine learning techniques. None of the specified screening criteria related to AI, genomic data, comparative analysis, performance metrics, or clinical validation are met by this research overview. The paper fundamentally addresses a different research methodology than t…	0.1
Abstract P4-16-01: Validation of a software based clinical decision support system for breast cancer treatment in a tertiary care cancer center in India	Introduction: Access to expert, evidence based clinical decision making is crucial in maximizing the outcome of women with breast cancer, but is a scarce resource, especially in developing countries. The Navya Expert System is a patented, software based clinical decision support system that exhaustively searches and assimilates relevant medical literature and guidelines to make specific therapeut…	N. Nair, Sudeep Gupta, Naresh Ramarajan, Gitika Srivastava, V. Parmar, A. Munshi, Shraddha Vanmali, V. Vanmali, R. Hawaldar, R. Badwe	10.1158/1538-7445.SABCS14-P4-16-01	https://doi.org/10.1158/1538-7445.SABCS14-P4-16-01	-	1	2015	yes	The study includes 76 patients, which exceeds the minimum requirement of 50 patients. The validation is done using real-world data from a tertiary care oncology center.	yes	The study explicitly compares AI recommendations (Navya Expert System) with standard clinical decision-making (tumor board decisions) and includes expert panel review for discordant cases.	maybe	The abstract mentions "commonly available clinical data" but does not specifically mention genomic data integration. This is a significant limitation for meeting the criteria.	yes	The study is conducted in India, which is an emerging economy. The abstract specifically mentions this context and discusses implications for developing countries.	yes	The study reports quantitative performance metrics, specifically concordance rates (100% for major decisions, 98.6% for minor decisions) with confidence intervals.	yes	The study clearly focuses on AI/machine learning (Navya Expert System) for treatment recommendations in breast cancer patients, as explicitly stated throughout the abstract.	Include	A comprehensive study of an AI clinical decision support system for breast cancer treatment in India demonstrates high concordance with expert clinical recommendations across multiple therapeutic decisions. The research validates an innovative approach to improving cancer treatment access in emerging economies, utilizing real-world patient data and providing quantitative performance metrics. Whil…	4.1
From cancer big data to treatment: Artificial intelligence in cancer research	In recent years, developing the idea of “cancer big data” has emerged as a result of the significant expansion of various fields such as clinical research, genomics, proteomics and public health records. Advances in omics technologies are making a significant contribution to cancer big data in biomedicine and disease diagnosis. The increasingly availability of extensive cancer big data has set th…	Shawez Khan, Jong, Joo Kim, Jong Joo Kim	10.1002/jgm.3629	https://doi.org/10.1002/jgm.3629	Journal of Gene Medicine	7	2023	no	The paper does not mention any patient numbers or real-world validation. It appears to be theoretical/review-focused rather than presenting clinical validation.	no	The paper does not mention any comparison between AI recommendations and standard clinical practices. It appears to be an overview rather than a comparative study.	yes	The paper has a strong focus on genomic data integration, explicitly mentioning "multi-omics data" and "integrated analysis of omics data".	no	The paper does not mention any geographic context or focus on emerging economies. It appears to be a general overview without a specific geographic focus.	no	The paper does not mention any specific performance metrics. It appears to be a review/overview rather than presenting specific results.	no	The paper discusses AI/ML in cancer broadly, but does not specifically focus on breast cancer. While treatment recommendations are mentioned, they are not specifically about treatment recommendations for breast cancer patients.	Exclude	The abstract presents a broad overview of AI in cancer genomics, focusing on multi-omics data integration, but lacks specific details about breast cancer treatment recommendations, geographic context, comparative analysis, performance metrics, and clinical validation. While demonstrating strong potential in genomic data analysis, the paper fails to meet most of the detailed screening criteria, su…	0.5
Ethical Dilemmas in the Use of Artificial Intelligence in Breast Cancer Diagnosis and Treatment (Addressing Issues of Bias, Transferability, and Patient Trust in Breast Cancer AI)	Breast cancer care is becoming one of the main areas of development of artificial intelligence (AI), with applications including screening and diagnosis, risk calculation, disease progression, clinical decision support, management planning, and precision medicine. This paper will review the ethical, legal, and social implications of these developments, including the values embedded in algorithms,…	Priscilla Auleader Napitupulu	10.58812/wslhr.v1i04.314	https://doi.org/10.58812/wslhr.v1i04.314	West Science Law and Human Rights	2	2023	no	There is no mention of patient data or clinical validation with any number of patients. The paper appears to be theoretical rather than empirical.	no	The abstract does not indicate any comparison between AI recommendations and standard clinical practices. It focuses on ethical and social implications rather than comparative analysis.	no	While the abstract mentions "precision medicine," it does not explicitly discuss the integration of genomic data in AI models.	no	There is no mention of emerging economies or any specific geographic context in the abstract.	no	No quantitative performance metrics are mentioned in the abstract. The paper appears to be a review of ethical considerations rather than a technical evaluation.	no	The abstract discusses AI in breast cancer care broadly, including clinical decision support and management planning, but does not specifically focus on treatment recommendations. It appears to be a review of ethical and social implications rather than a study of specific AI models.	Exclude	The abstract describes a review of ethical implications of AI in breast cancer care, lacking specific focus on treatment recommendations, performance metrics, or clinical validation. It fails to meet key screening criteria related to geographic context, genomic data integration, comparative analysis, and empirical patient data. Consequently, the paper does not align with the required technical an…	0.5
[truncated: 314 more rows]
