# Supplementary material for: Evaluating AI-driven precision oncology for breast cancer in low- and middle-income countries: a review of machine learning performance, genomic data use, and clinical feasibility
Source: Front Digit Health. 2026 Jan 2;7:1702339. doi: 10.3389/fdgth.2025.1702339 (PMC12808440; doi:10.3389/fdgth.2025.1702339)
Supplement: Supplementary file 2 [file Table2.xlsx]

## Sheet: Suppl Table 2 Extended
Study	D1.1 Consecutive/Random Sampling	D1.2 Clear Inclusion/Exclusion	D1.3 Representativeness	D1.4 Spectrum Bias	D1.5 Missing Baseline Data	D2.1 Predictor Definition	D2.2 Standardized Measurement	D2.3 Preprocessing Transparency	D2.4 Missing Predictor Handling	D2.5 Feature Engineering Clarity	D3.1 Outcome Definition	D3.2 Blinded Assessment	D3.3 Surrogate Endpoint Risk	D3.4 Outcome Consistency	D4.1 Overfitting Risk	D4.2 External Validation	D4.3 Calibration Assessment	D4.4 Appropriate Statistical Methods	D5.1 Funding/COI Transparency
Jacobs et al., 2020	Unclear	Unclear	Unclear	Unclear	Unclear	High	High	High	High	High	Low	Low	Low	Low	High	High	High	High	Unclear
Baroud et al., 2024	Low	Low	Low	Low	Low	Unclear	Unclear	Unclear	Unclear	Unclear	Low	Low	Low	Low	Unclear	Unclear	Unclear	Unclear	Unclear
Badwe et al., 2024	Low	Low	Low	Low	Low	Low	Low	Low	Low	Low	Low	Low	Low	Low	High	High	High	High	Unclear
Lokare et al., 2024	Unclear	Unclear	Unclear	Unclear	Unclear	Unclear	Unclear	Unclear	Unclear	Unclear	Low	Low	Low	Low	High	High	High	High	Unclear
Printz et al., 2017	Low	Low	Low	Low	Low	Unclear	Unclear	Unclear	Unclear	Unclear	Low	Low	Low	Low	High	High	High	High	Unclear
Nair et al., 2015	Low	Low	Low	Low	Low	Unclear	Unclear	Unclear	Unclear	Unclear	Low	Low	Low	Low	High	High	High	High	Unclear
Somashekhar et al., 2017	Unclear	Unclear	Unclear	Unclear	Unclear	High	High	High	High	High	Low	Low	Low	Low	High	High	High	High	Unclear
Somashekhar et al., 2018	Low	Low	Low	Low	Low	Unclear	Unclear	Unclear	Unclear	Unclear	Low	Low	Low	Low	High	High	High	High	Unclear
Zhao et al., 2020	High	High	High	High	High	High	High	High	High	High	Unclear	Unclear	Unclear	Unclear	High	High	High	High	Unclear
Xu et al., 2019 (a)	Unclear	Unclear	Unclear	Unclear	Unclear	Unclear	Unclear	Unclear	Unclear	Unclear	Low	Low	Low	Low	High	High	High	High	Unclear
Xu et al., 2019 (b)	Unclear	Unclear	Unclear	Unclear	Unclear	High	High	High	High	High	Low	Low	Low	Low	High	High	High	High	Unclear
Yu et al., 2023	Low	Low	Low	Low	Low	Unclear	Unclear	Unclear	Unclear	Unclear	Low	Low	Low	Low	High	High	High	High	Unclear
Yang et al., 2023 (a)	Low	Low	Low	Low	Low	Unclear	Unclear	Unclear	Unclear	Unclear	Low	Low	Low	Low	High	High	High	High	Unclear
Yang et al., 2023 (b)	Low	Low	Low	Low	Low	Unclear	Unclear	Unclear	Unclear	Unclear	Low	Low	Low	Low	High	High	High	High	Unclear
Shamai et al., 2025	Low	Low	Low	Low	Low	Unclear	Unclear	Unclear	Unclear	Unclear	Low	Low	Low	Low	High	High	High	High	Unclear
Witowski et al., 2024	Low	Low	Low	Low	Low	High	High	High	High	High	Low	Low	Low	Low	High	High	High	High	Unclear
Li et al., 2024	Unclear	Unclear	Unclear	Unclear	Unclear	High	High	High	High	High	Low	Low	Low	Low	High	High	High	High	Unclear
Zhao et al., 2025 (RNA-BP)	Unclear	Unclear	Unclear	Unclear	Unclear	High	High	High	High	High	Low	Low	Low	Low	High	High	High	High	Unclear
Cai et al., 2023	Low	Low	Low	Low	Low	High	High	High	High	High	Unclear	Unclear	Unclear	Unclear	High	High	High	High	Unclear
Meng et al., 2023	Low	Low	Low	Low	Low	Unclear	Unclear	Unclear	Unclear	Unclear	Low	Low	Low	Low	High	High	High	High	Unclear
Sun et al., 2022	Unclear	Unclear	Unclear	Unclear	Unclear	High	High	High	High	High	Low	Low	Low	Low	High	High	High	High	Unclear
Wu et al., 2024	Low	Low	Low	Low	Low	High	High	High	High	High	Low	Low	Low	Low	High	High	High	High	Unclear
Jiang et al., 2023	Low	Low	Low	Low	Low	Unclear	Unclear	Unclear	Unclear	Unclear	Low	Low	Low	Low	High	High	High	High	Unclear
Lin et al., 2023	Unclear	Unclear	Unclear	Unclear	Unclear	High	High	High	High	High	Low	Low	Low	Low	High	High	High	High	Unclear
Park et al., 2022	Low	Low	Low	Low	Low	Unclear	Unclear	Unclear	Unclear	Unclear	Low	Low	Low	Low	High	High	High	High	Unclear
Chen et al., 2024	Low	Low	Low	Low	Low	Unclear	Unclear	Unclear	Unclear	Unclear	Low	Low	Low	Low	High	High	High	High	Unclear
Ahmed et al., 2023	Unclear	Unclear	Unclear	Unclear	Unclear	High	High	High	High	High	Unclear	Unclear	Unclear	Unclear	High	High	High	High	Unclear
Al-Husseini et al., 2024	Low	Low	Low	Low	Low	High	High	High	High	High	Low	Low	Low	Low	High	High	High	High	Unclear
Sepúlveda et al., 2020	Low	Low	Low	Low	Low	Unclear	Unclear	Unclear	Unclear	Unclear	Low	Low	Low	Low	High	High	High	High	Unclear
Abdel-Fatah et al., 2022	High	High	High	High	High	Unclear	Unclear	Unclear	Unclear	Unclear	Low	Low	Low	Low	High	High	High	High	Unclear
Yoon et al., 2017	Unclear	Unclear	Unclear	Unclear	Unclear	High	High	High	High	High	Low	Low	Low	Low	High	High	High	High	Unclear
Park et al., 2023	Low	Low	Low	Low	Low	Unclear	Unclear	Unclear	Unclear	Unclear	Low	Low	Low	Low	High	High	High	High	Unclear
Xu et al., 2024	Unclear	Unclear	Unclear	Unclear	Unclear	High	High	High	High	High	Unclear	Unclear	Unclear	Unclear	High	High	High	High	Unclear
Zhao et al., 2025	High	High	High	High	High	Unclear	Unclear	Unclear	Unclear	Unclear	Low	Low	Low	Low	High	High	High	High	Unclear
